# Supplementary material for: B cell repertoire sequencing of HIV-1 pediatric elite-neutralizers identifies multiple broadly neutralizing antibody clonotypes
Source: Front Immunol. 2024 Feb 16;15:1272493. doi: 10.3389/fimmu.2024.1272493 (PMC10905035; doi:10.3389/fimmu.2024.1272493)
Supplement: Supplementary file 3 [file Table_1.xlsx]

## Sheet: Sheet1
Supplementary table 1: Number of sequences obtained from each sample post annotation with abstar pipeline.
Sample ID	Number of sequences post- annotation
329_2015	97888
329_2016	86178
329_2018	219087
330_2015	106076
330_2016	29255
330_2018	400249
