# Supplementary material for: B cell repertoire sequencing of HIV-1 pediatric elite-neutralizers identifies multiple broadly neutralizing antibody clonotypes
Source: Front Immunol. 2024 Feb 16;15:1272493. doi: 10.3389/fimmu.2024.1272493 (PMC10905035; doi:10.3389/fimmu.2024.1272493)
Supplement: Supplementary file 4 [file Table_2.xlsx]

## Sheet: vcall
Supplimentary table 2A. Frequency of heavy J genes
group_id	gene	seq_count	seq_freq	call
330_2018	IGHV3-23	62760	15.72	v_gene
330_2018	IGHV4-34	48379	12.12	v_gene
329_2018	IGHV3-23	35020	16.02	v_gene
329_2018	IGHV4-34	27905	12.77	v_gene
330_2015	IGHV3-21	27148	25.66	v_gene
330_2018	IGHV5-51	21727	5.44	v_gene
330_2018	IGHV1-18	20495	5.13	v_gene
330_2018	IGHV3-21	20170	5.05	v_gene
330_2018	IGHV4-59	18702	4.68	v_gene
329_2016	IGHV3-23	18275	21.71	v_gene
329_2015	IGHV3-23	18148	18.57	v_gene
330_2018	IGHV4-39	17173	4.3	v_gene
330_2018	IGHV3-7	16130	4.04	v_gene
330_2018	IGHV3-30	15293	3.83	v_gene
330_2015	IGHV3-23	15180	14.35	v_gene
330_2018	IGHV1-69	13360	3.35	v_gene
330_2018	IGHV1-2	12716	3.19	v_gene
329_2018	IGHV1-18	11438	5.23	v_gene
330_2015	IGHV4-34	10702	10.12	v_gene
330_2018	IGHV3-48	10029	2.51	v_gene
329_2018	IGHV1-69	9992	4.57	v_gene
330_2018	IGHV3-33	9988	2.5	v_gene
329_2018	IGHV4-59	9798	4.48	v_gene
330_2018	IGHV3-53	9489	2.38	v_gene
329_2016	IGHV4-34	9158	10.88	v_gene
330_2018	IGHV3-11	9137	2.29	v_gene
329_2018	IGHV3-21	8770	4.01	v_gene
329_2015	IGHV4-34	8666	8.87	v_gene
329_2018	IGHV1-2	8531	3.9	v_gene
329_2018	IGHV3-30	8435	3.86	v_gene
330_2018	IGHV3-74	8329	2.09	v_gene
330_2018	IGHV3-30-3	8271	2.07	v_gene
329_2018	IGHV4-39	8063	3.69	v_gene
330_2018	IGHV3-15	7660	1.92	v_gene
329_2018	IGHV3-33	7417	3.39	v_gene
329_2018	IGHV5-51	7360	3.37	v_gene
330_2018	IGHV1-8	6678	1.67	v_gene
329_2015	IGHV3-7	6652	6.81	v_gene
330_2018	IGHV1-46	6490	1.63	v_gene
330_2015	IGHV1-18	6165	5.83	v_gene
330_2015	IGHV3-30	5998	5.67	v_gene
330_2015	IGHV3-7	5971	5.64	v_gene
330_2018	IGHV3-9	5695	1.43	v_gene
330_2018	IGHV4-4	5565	1.39	v_gene
329_2016	IGHV4-39	5347	6.35	v_gene
329_2015	IGHV1-8	5207	5.33	v_gene
329_2018	IGHV3-30-3	5194	2.38	v_gene
329_2018	IGHV3-11	5180	2.37	v_gene
329_2018	IGHV1-46	5173	2.37	v_gene
329_2018	IGHV3-15	5167	2.36	v_gene
329_2015	IGHV1-18	5134	5.25	v_gene
329_2018	IGHV3-48	5118	2.34	v_gene
330_2018	IGHV4-61	5014	1.26	v_gene
329_2015	IGHV3-15	4939	5.05	v_gene
330_2018	IGHV2-5	4607	1.15	v_gene
330_2018	IGHV4-31	4600	1.15	v_gene
329_2018	IGHV3-53	4595	2.1	v_gene
329_2018	IGHV3-7	4582	2.1	v_gene
329_2015	IGHV4-59	4520	4.63	v_gene
330_2016	IGHV4-34	4475	15.5	v_gene
330_2018	IGHV1-3	4120	1.03	v_gene
329_2015	IGHV3-21	4070	4.16	v_gene
330_2015	IGHV1-2	4054	3.83	v_gene
329_2018	IGHV4-4	3910	1.79	v_gene
329_2016	IGHV3-30	3783	4.5	v_gene
330_2016	IGHV3-23	3751	12.99	v_gene
329_2018	IGHV4-31	3685	1.69	v_gene
329_2018	IGHV4-61	3630	1.66	v_gene
329_2018	IGHV2-5	3590	1.64	v_gene
329_2015	IGHV3-30	3415	3.49	v_gene
329_2015	IGHV1-2	3145	3.22	v_gene
329_2016	IGHV4-4	3141	3.73	v_gene
330_2018	IGHV1-24	3113	0.78	v_gene
329_2016	IGHV1-18	3008	3.57	v_gene
329_2015	IGHV3-53	2963	3.03	v_gene
329_2016	IGHV3-33	2951	3.51	v_gene
329_2016	IGHV3-48	2896	3.44	v_gene
330_2018	IGHV6-1	2894	0.72	v_gene
329_2015	IGHV3-33	2892	2.96	v_gene
330_2018	IGHV3-64	2881	0.72	v_gene
329_2018	IGHV1-3	2846	1.3	v_gene
329_2018	IGHV3-9	2825	1.29	v_gene
329_2016	IGHV1-69	2817	3.35	v_gene
330_2015	IGHV3-53	2754	2.6	v_gene
329_2016	IGHV3-53	2686	3.19	v_gene
329_2018	IGHV1-24	2681	1.23	v_gene
329_2015	IGHV4-39	2647	2.71	v_gene
330_2015	IGHV1-46	2639	2.49	v_gene
329_2016	IGHV1-8	2598	3.09	v_gene
329_2018	IGHV1-8	2568	1.18	v_gene
330_2018	IGHV3-13	2567	0.64	v_gene
329_2015	IGHV4-4	2559	2.62	v_gene
329_2018	IGHV3-74	2525	1.16	v_gene
330_2015	IGHV3-30-3	2484	2.35	v_gene
330_2018	IGHV3-20	2383	0.6	v_gene
330_2015	IGHV1-69	2306	2.18	v_gene
329_2016	IGHV3-21	2264	2.69	v_gene
329_2016	IGHV3-74	2246	2.67	v_gene
330_2015	IGHV4-39	2228	2.11	v_gene
329_2015	IGHV3-11	2167	2.22	v_gene
329_2016	IGHV1-2	2077	2.47	v_gene
330_2015	IGHV4-59	2047	1.93	v_gene
330_2018	IGHV3-49	2018	0.51	v_gene
329_2016	IGHV3-7	1997	2.37	v_gene
329_2015	IGHV5-51	1989	2.04	v_gene
330_2016	IGHV3-7	1912	6.62	v_gene
330_2018	IGHV4-30-2	1895	0.47	v_gene
329_2018	IGHV3-49	1866	0.85	v_gene
329_2016	IGHV4-61	1835	2.18	v_gene
330_2018	IGHV3-73	1825	0.46	v_gene
329_2015	IGHV1-24	1744	1.78	v_gene
330_2018	IGHV4-30-4	1744	0.44	v_gene
329_2016	IGHV3-15	1736	2.06	v_gene
329_2015	IGHV1-69	1724	1.76	v_gene
330_2016	IGHV3-21	1695	5.87	v_gene
329_2016	IGHV4-59	1607	1.91	v_gene
329_2016	IGHV5-51	1590	1.89	v_gene
330_2016	IGHV3-48	1570	5.44	v_gene
329_2016	IGHV3-11	1563	1.86	v_gene
329_2015	IGHV1-46	1534	1.57	v_gene
329_2015	IGHV3-48	1518	1.55	v_gene
330_2018	IGHV1-58	1473	0.37	v_gene
329_2015	IGHV4-31	1445	1.48	v_gene
330_2015	IGHV3-48	1443	1.36	v_gene
330_2016	IGHV1-2	1435	4.97	v_gene
330_2015	IGHV3-33	1420	1.34	v_gene
330_2016	IGHV1-18	1404	4.86	v_gene
330_2015	IGHV3-9	1387	1.31	v_gene
329_2015	IGHV3-9	1369	1.4	v_gene
329_2018	IGHV3-64	1347	0.62	v_gene
329_2018	IGHV3-13	1287	0.59	v_gene
330_2015	IGHV5-51	1277	1.21	v_gene
329_2016	IGHV3-13	1266	1.5	v_gene
330_2016	IGHV4-39	1234	4.27	v_gene
330_2016	IGHV4-59	1232	4.27	v_gene
329_2018	IGHV6-1	1217	0.56	v_gene
330_2016	IGHV3-30	1182	4.09	v_gene
329_2015	IGHV2-5	1119	1.15	v_gene
329_2015	IGHV3-74	1113	1.14	v_gene
330_2015	IGHV1-8	1103	1.04	v_gene
330_2016	IGHV3-33	1095	3.79	v_gene
330_2015	IGHV1-3	1086	1.03	v_gene
330_2018	IGHV5-10-1	1081	0.27	v_gene
330_2018	IGHV3-72	1067	0.27	v_gene
330_2015	IGHV3-74	1034	0.98	v_gene
329_2018	IGHV1-58	1030	0.47	v_gene
329_2015	IGHV3-30-3	1021	1.04	v_gene
329_2018	IGHV4-30-4	1013	0.46	v_gene
329_2018	IGHV4-30-2	976	0.45	v_gene
329_2015	IGHV3-49	959	0.98	v_gene
330_2015	IGHV3-15	940	0.89	v_gene
329_2016	IGHV1-46	918	1.09	v_gene
329_2015	IGHV5-10-1	915	0.94	v_gene
329_2016	IGHV4-31	915	1.09	v_gene
330_2015	IGHV3-11	894	0.84	v_gene
330_2015	IGHV4-4	881	0.83	v_gene
329_2018	IGHV5-10-1	873	0.4	v_gene
330_2015	IGHV1-24	859	0.81	v_gene
330_2016	IGHV3-11	838	2.9	v_gene
329_2018	IGHV3-20	831	0.38	v_gene
330_2018	IGHV3-43	793	0.2	v_gene
329_2016	IGHV3-20	744	0.88	v_gene
330_2016	IGHV1-46	740	2.56	v_gene
330_2016	IGHV1-69	722	2.5	v_gene
329_2016	IGHV3-64	714	0.85	v_gene
329_2015	IGHV3-20	698	0.71	v_gene
329_2016	IGHV6-1	695	0.83	v_gene
329_2016	IGHV3-49	683	0.81	v_gene
329_2016	IGHV3-9	675	0.8	v_gene
330_2016	IGHV3-53	664	2.3	v_gene
329_2016	IGHV3-43	657	0.78	v_gene
330_2016	IGHV5-51	651	2.25	v_gene
330_2016	IGHV3-74	637	2.21	v_gene
330_2015	IGHV6-1	632	0.6	v_gene
329_2015	IGHV1-3	625	0.64	v_gene
329_2016	IGHV1-24	580	0.69	v_gene
329_2016	IGHV5-10-1	530	0.63	v_gene
330_2016	IGHV3-9	511	1.77	v_gene
329_2018	IGHV3-73	507	0.23	v_gene
330_2016	IGHV4-4	495	1.71	v_gene
330_2015	IGHV4-31	494	0.47	v_gene
329_2015	IGHV4-61	483	0.49	v_gene
329_2015	IGHV4-30-2	479	0.49	v_gene
329_2016	IGHV3-30-3	466	0.55	v_gene
329_2015	IGHV6-1	464	0.47	v_gene
330_2018	IGHV2-70	456	0.11	v_gene
329_2018	IGHV4-28	440	0.2	v_gene
330_2015	IGHV4-30-4	435	0.41	v_gene
330_2016	IGHV6-1	427	1.48	v_gene
329_2016	IGHV2-5	424	0.5	v_gene
329_2016	IGHV3-72	384	0.46	v_gene
329_2015	IGHV4-30-4	383	0.39	v_gene
329_2015	IGHV3-13	380	0.39	v_gene
330_2015	IGHV3-73	369	0.35	v_gene
330_2016	IGHV3-15	363	1.26	v_gene
330_2015	IGHV3-13	350	0.33	v_gene
330_2016	IGHV1-8	347	1.2	v_gene
330_2015	IGHV4-30-2	343	0.32	v_gene
330_2016	IGHV3-30-3	335	1.16	v_gene
329_2015	IGHV3-72	327	0.33	v_gene
329_2018	IGHV2-70	318	0.15	v_gene
329_2016	IGHV2-70	311	0.37	v_gene
330_2015	IGHV1-58	290	0.27	v_gene
329_2018	IGHV3-43	287	0.13	v_gene
330_2015	IGHV4-61	216	0.2	v_gene
330_2016	IGHV4-31	203	0.7	v_gene
330_2015	IGHV2-70	201	0.19	v_gene
329_2015	IGHV3-64	198	0.2	v_gene
329_2016	IGHV1-3	194	0.23	v_gene
329_2018	IGHV7-4-1	194	0.09	v_gene
330_2016	IGHV3-13	188	0.65	v_gene
330_2016	IGHV4-61	180	0.62	v_gene
330_2015	IGHV2-5	169	0.16	v_gene
329_2018	IGHV3-72	166	0.08	v_gene
330_2015	IGHV3-72	140	0.13	v_gene
329_2016	IGHV1-58	134	0.16	v_gene
330_2016	IGHV2-5	126	0.44	v_gene
330_2018	IGHV7-4-1	121	0.03	v_gene
330_2015	IGHV5-10-1	117	0.11	v_gene
329_2016	IGHV3-73	110	0.13	v_gene
329_2016	IGHV4-30-2	101	0.12	v_gene
330_2016	IGHV3-64	99	0.34	v_gene
329_2018	IGHV1-45	83	0.04	v_gene
330_2018	IGHV2-26	70	0.02	v_gene
330_2018	IGHV4-28	68	0.02	v_gene
329_2016	IGHV4-30-4	67	0.08	v_gene
329_2015	IGHV3-73	63	0.06	v_gene
330_2016	IGHV3-73	58	0.2	v_gene
330_2016	IGHV3-72	53	0.18	v_gene
330_2016	IGHV3-43	52	0.18	v_gene
330_2016	IGHV1-24	46	0.16	v_gene
330_2018	IGHV3-66	45	0.01	v_gene
329_2018	IGHV3-66	41	0.02	v_gene
330_2018	IGHV1-45	41	0.01	v_gene
330_2016	IGHV3-20	39	0.14	v_gene
330_2016	IGHV4-30-4	37	0.13	v_gene
329_2018	IGHV2-26	32	0.01	v_gene
329_2018	IGHV3-69-1	32	0.01	v_gene
330_2016	IGHV4-30-2	31	0.11	v_gene
329_2015	IGHV1-58	30	0.03	v_gene
330_2018	IGHV3-NL1	21	0.01	v_gene
330_2018	IGHV3-69-1	20	0.01	v_gene
330_2016	IGHV1-3	19	0.07	v_gene
330_2015	IGHV4-28	13	0.01	v_gene
329_2015	IGHV2-70	11	0.01	v_gene
329_2016	IGHV2-26	10	0.01	v_gene
330_2015	IGHV2-26	10	0.01	v_gene
330_2015	IGHV3-69-1	10	0.01	v_gene
330_2018	IGHV3-35	9	0	v_gene
330_2018	IGHV1-NL1	8	0	v_gene
330_2018	IGHV4-38-2	8	0	v_gene
330_2018	IGHV3-52	7	0	v_gene
330_2016	IGHV2-70	6	0.02	v_gene
330_2018	IGHV4-55	6	0	v_gene
329_2015	IGHV3-43	5	0.01	v_gene
330_2016	IGHV1-58	5	0.02	v_gene
330_2016	IGHV5-10-1	5	0.02	v_gene
329_2018	IGHV3-NL1	4	0	v_gene
330_2015	IGHV3-64	4	0	v_gene
330_2016	IGHV3-49	4	0.01	v_gene
330_2018	IGHV3-71	4	0	v_gene
330_2016	IGHV2-26	3	0.01	v_gene
330_2018	IGHV3-38-3	3	0	v_gene
329_2015	IGHV4-28	2	0	v_gene
329_2016	IGHV3-41	2	0	v_gene
329_2016	IGHV3-NL1	2	0	v_gene
329_2018	IGHV1-NL1	2	0	v_gene
330_2015	IGHV3-20	2	0	v_gene
329_2015	IGHV2-26	1	0	v_gene
329_2015	IGHV3-NL1	1	0	v_gene
329_2015	IGHV7-4-1	1	0	v_gene
329_2016	IGHV3-69-1	1	0	v_gene
329_2016	IGHV4-28	1	0	v_gene
329_2018	IGHV4-38-2	1	0	v_gene
330_2015	IGHV3-19	1	0	v_gene
330_2015	IGHV3-43	1	0	v_gene
330_2015	IGHV3-49	1	0	v_gene
330_2015	IGHV3-66	1	0	v_gene
330_2015	IGHV3-NL1	1	0	v_gene
330_2016	IGHV1-NL1	1	0	v_gene
330_2016	IGHV3-47	1	0	v_gene
330_2016	IGHV3-66	1	0	v_gene
330_2016	IGHV3-69-1	1	0	v_gene
330_2016	IGHV4-38-2	1	0	v_gene
330_2016	IGHV4-55	1	0	v_gene
330_2018	IGHV3-54	1	0	v_gene
330_2018	IGHV7-81	1	0	v_gene

## Sheet: dcall
Supplimentary table 2B. Frequency of heavy D genes
group_id	gene	seq_count	seq_freq	call
330_2018	IGHD3-10	53742	13.51	d_gene
330_2018	IGHD3-22	42382	10.66	d_gene
330_2018	IGHD6-13	32854	8.26	d_gene
330_2018	IGHD6-19	29896	7.52	d_gene
329_2018	IGHD3-10	28040	12.87	d_gene
330_2018	IGHD2-15	25477	6.41	d_gene
330_2018	IGHD1-26	23660	5.95	d_gene
329_2018	IGHD6-13	23544	10.8	d_gene
330_2015	IGHD3-22	22498	21.35	d_gene
330_2018	IGHD4-17	21991	5.53	d_gene
329_2018	IGHD3-22	20743	9.52	d_gene
330_2018	IGHD2-2	18603	4.68	d_gene
330_2018	IGHD3-16	18012	4.53	d_gene
329_2018	IGHD6-19	17041	7.82	d_gene
330_2018	IGHD3-3	16333	4.11	d_gene
329_2016	IGHD3-10	16311	19.42	d_gene
330_2018	IGHD5-12	16238	4.08	d_gene
329_2015	IGHD3-10	15216	15.6	d_gene
330_2018	IGHD2-21	15178	3.82	d_gene
329_2018	IGHD2-15	13371	6.14	d_gene
329_2018	IGHD4-17	12723	5.84	d_gene
329_2018	IGHD2-2	12316	5.65	d_gene
330_2018	IGHD5-24	12231	3.08	d_gene
329_2018	IGHD1-26	12188	5.59	d_gene
330_2018	IGHD3-9	11737	2.95	d_gene
329_2015	IGHD3-22	11488	11.78	d_gene
330_2018	IGHD5-18	11251	2.83	d_gene
330_2018	IGHD4-23	10679	2.69	d_gene
330_2015	IGHD1-26	9706	9.21	d_gene
329_2015	IGHD6-13	9691	9.93	d_gene
330_2015	IGHD6-19	9478	8.99	d_gene
330_2015	IGHD3-16	8782	8.33	d_gene
329_2016	IGHD3-22	8423	10.03	d_gene
329_2018	IGHD5-12	8282	3.8	d_gene
329_2018	IGHD3-9	8116	3.72	d_gene
329_2015	IGHD5-12	7818	8.01	d_gene
329_2018	IGHD3-3	7515	3.45	d_gene
330_2018	IGHD6-6	7513	1.89	d_gene
329_2018	IGHD2-21	7165	3.29	d_gene
330_2015	IGHD4-17	7054	6.69	d_gene
330_2018	IGHD2-8	6924	1.74	d_gene
329_2015	IGHD2-15	6772	6.94	d_gene
329_2016	IGHD6-19	6525	7.77	d_gene
330_2015	IGHD6-13	6519	6.19	d_gene
329_2018	IGHD6-6	6330	2.9	d_gene
329_2018	IGHD4-23	6319	2.9	d_gene
329_2018	IGHD3-16	6270	2.88	d_gene
330_2015	IGHD2-15	6195	5.88	d_gene
330_2015	IGHD3-10	6146	5.83	d_gene
329_2016	IGHD3-16	6122	7.29	d_gene
330_2015	IGHD3-9	5979	5.67	d_gene
329_2015	IGHD6-19	5827	5.97	d_gene
329_2018	IGHD5-18	5490	2.52	d_gene
329_2016	IGHD4-17	5064	6.03	d_gene
330_2016	IGHD3-10	5037	17.6	d_gene
329_2016	IGHD5-12	4675	5.57	d_gene
330_2018	IGHD1-1	4666	1.17	d_gene
329_2016	IGHD3-3	4357	5.19	d_gene
329_2015	IGHD3-16	4344	4.45	d_gene
330_2018	IGHD1-14	4270	1.07	d_gene
330_2018	IGHD7-27	4228	1.06	d_gene
329_2018	IGHD5-24	4120	1.89	d_gene
329_2018	IGHD1-14	4031	1.85	d_gene
329_2016	IGHD1-26	4028	4.8	d_gene
329_2015	IGHD3-9	3926	4.02	d_gene
330_2015	IGHD6-6	3924	3.72	d_gene
329_2016	IGHD6-13	3869	4.61	d_gene
330_2015	IGHD3-3	3841	3.64	d_gene
329_2016	IGHD2-15	3760	4.48	d_gene
330_2018	IGHD4-11	3550	0.89	d_gene
329_2015	IGHD3-3	3485	3.57	d_gene
329_2018	IGHD2-8	3364	1.54	d_gene
329_2016	IGHD3-9	3331	3.97	d_gene
329_2015	IGHD2-21	3121	3.2	d_gene
329_2018	IGHD1-1	3001	1.38	d_gene
330_2016	IGHD6-13	2988	10.44	d_gene
329_2015	IGHD2-2	2932	3.01	d_gene
329_2015	IGHD6-6	2862	2.93	d_gene
329_2015	IGHD1-26	2860	2.93	d_gene
329_2015	IGHD6-25	2687	2.75	d_gene
329_2015	IGHD4-17	2664	2.73	d_gene
330_2018	IGHD6-25	2600	0.65	d_gene
329_2016	IGHD2-2	2534	3.02	d_gene
330_2015	IGHD5-12	2461	2.34	d_gene
329_2015	IGHD5-24	2370	2.43	d_gene
329_2016	IGHD6-6	2346	2.79	d_gene
330_2016	IGHD6-19	2341	8.18	d_gene
329_2016	IGHD5-24	2136	2.54	d_gene
330_2018	IGHD1-7	2123	0.53	d_gene
330_2016	IGHD2-21	2003	7	d_gene
330_2015	IGHD6-25	1971	1.87	d_gene
329_2018	IGHD6-25	1960	0.9	d_gene
329_2018	IGHD4-11	1920	0.88	d_gene
330_2015	IGHD2-2	1900	1.8	d_gene
330_2016	IGHD3-22	1898	6.63	d_gene
329_2016	IGHD2-8	1831	2.18	d_gene
329_2015	IGHD5-18	1797	1.84	d_gene
330_2016	IGHD2-15	1753	6.12	d_gene
329_2018	IGHD1-7	1633	0.75	d_gene
329_2016	IGHD5-18	1577	1.88	d_gene
330_2018	IGHD1-20	1570	0.39	d_gene
329_2018	IGHD7-27	1569	0.72	d_gene
329_2015	IGHD1-1	1543	1.58	d_gene
329_2016	IGHD2-21	1514	1.8	d_gene
329_2015	IGHD2-8	1441	1.48	d_gene
330_2015	IGHD5-24	1316	1.25	d_gene
329_2016	IGHD1-14	1282	1.53	d_gene
329_2016	IGHD7-27	1273	1.52	d_gene
330_2016	IGHD3-3	1255	4.38	d_gene
330_2016	IGHD4-17	1235	4.31	d_gene
330_2016	IGHD3-16	1179	4.12	d_gene
329_2016	IGHD4-23	1175	1.4	d_gene
330_2016	IGHD5-12	1165	4.07	d_gene
330_2015	IGHD5-18	1088	1.03	d_gene
330_2015	IGHD1-1	1032	0.98	d_gene
329_2015	IGHD1-14	993	1.02	d_gene
330_2015	IGHD1-7	993	0.94	d_gene
329_2015	IGHD7-27	940	0.96	d_gene
329_2015	IGHD1-7	922	0.95	d_gene
330_2015	IGHD2-8	906	0.86	d_gene
330_2015	IGHD2-21	904	0.86	d_gene
329_2018	IGHD1-20	859	0.39	d_gene
329_2015	IGHD4-11	854	0.88	d_gene
330_2016	IGHD2-2	835	2.92	d_gene
330_2016	IGHD1-26	832	2.91	d_gene
330_2016	IGHD4-23	831	2.9	d_gene
329_2015	IGHD4-23	763	0.78	d_gene
330_2015	IGHD1-14	754	0.72	d_gene
330_2016	IGHD7-27	733	2.56	d_gene
330_2016	IGHD5-24	708	2.47	d_gene
329_2016	IGHD1-1	652	0.78	d_gene
330_2015	IGHD7-27	652	0.62	d_gene
330_2016	IGHD3-9	642	2.24	d_gene
330_2016	IGHD2-8	591	2.06	d_gene
330_2016	IGHD5-18	583	2.04	d_gene
330_2015	IGHD4-23	517	0.49	d_gene
330_2015	IGHD1-20	462	0.44	d_gene
329_2016	IGHD6-25	450	0.54	d_gene
330_2016	IGHD6-6	438	1.53	d_gene
330_2016	IGHD1-1	423	1.48	d_gene
329_2016	IGHD1-20	368	0.44	d_gene
330_2016	IGHD6-25	320	1.12	d_gene
330_2015	IGHD4-11	308	0.29	d_gene
329_2016	IGHD4-11	263	0.31	d_gene
330_2016	IGHD1-7	243	0.85	d_gene
330_2016	IGHD4-11	235	0.82	d_gene
330_2016	IGHD1-14	234	0.82	d_gene
329_2015	IGHD1-20	232	0.24	d_gene
330_2016	IGHD1-20	120	0.42	d_gene
329_2016	IGHD1-7	107	0.13	d_gene

## Sheet: jcall
Supplimentary table 2C. Frequency of heavy J genes
group_id	gene	seq_count	seq_freq	call
330_2018	IGHJ4	233552	58.51	j_gene
329_2018	IGHJ4	134561	61.57	j_gene
330_2015	IGHJ4	64731	61.18	j_gene
330_2018	IGHJ3	53346	13.36	j_gene
329_2015	IGHJ4	51718	52.92	j_gene
329_2016	IGHJ4	46027	54.69	j_gene
330_2018	IGHJ6	43545	10.91	j_gene
330_2018	IGHJ5	42165	10.56	j_gene
329_2018	IGHJ5	28462	13.02	j_gene
329_2018	IGHJ6	26680	12.21	j_gene
329_2018	IGHJ3	21153	9.68	j_gene
330_2015	IGHJ3	15838	14.97	j_gene
330_2018	IGHJ1	15465	3.87	j_gene
329_2015	IGHJ3	15205	15.56	j_gene
330_2016	IGHJ4	14026	48.57	j_gene
329_2015	IGHJ6	13273	13.58	j_gene
329_2016	IGHJ6	13208	15.69	j_gene
329_2016	IGHJ3	11386	13.53	j_gene
330_2015	IGHJ6	11185	10.57	j_gene
330_2018	IGHJ2	11127	2.79	j_gene
329_2016	IGHJ5	9552	11.35	j_gene
330_2015	IGHJ5	9317	8.81	j_gene
329_2015	IGHJ5	8882	9.09	j_gene
329_2015	IGHJ2	6619	6.77	j_gene
330_2016	IGHJ6	5841	20.23	j_gene
329_2018	IGHJ1	5036	2.3	j_gene
330_2016	IGHJ3	3645	12.62	j_gene
329_2018	IGHJ2	2653	1.21	j_gene
330_2015	IGHJ2	2614	2.47	j_gene
330_2016	IGHJ5	2445	8.47	j_gene
329_2016	IGHJ2	2419	2.87	j_gene
330_2015	IGHJ1	2115	2	j_gene
329_2015	IGHJ1	2028	2.08	j_gene
330_2016	IGHJ2	1655	5.73	j_gene
329_2016	IGHJ1	1567	1.86	j_gene
330_2016	IGHJ1	1263	4.37	j_gene

## Sheet: Vgene comparison between groups
Supplimentary table 2D. Comparison of V-gene counts between the two subjects.
V-gene	combination	X.squared	df	pvalue	method
IGHV3-23	329_2015:330_2015	661.175	1	8.29659e-146	Pearson's Chi-squared test with Yates' continuity correction
IGHV3-23	329_2016:330_2016	1042.45	1	1.06745e-228	Pearson's Chi-squared test with Yates' continuity correction
IGHV3-23	329_2018:330_2018	9.69111	1	0.00185162	Pearson's Chi-squared test with Yates' continuity correction
IGHV4-34	329_2015:330_2015	91.6813	1	1.0182e-21	Pearson's Chi-squared test with Yates' continuity correction
IGHV4-34	329_2016:330_2016	431.473	1	7.76948e-96	Pearson's Chi-squared test with Yates' continuity correction
IGHV4-34	329_2018:330_2018	54.9909	1	1.21089e-13	Pearson's Chi-squared test with Yates' continuity correction
IGHV3-21	329_2015:330_2015	18073.2	1	0	Pearson's Chi-squared test with Yates' continuity correction
IGHV3-21	329_2016:330_2016	642.296	1	1.05822e-141	Pearson's Chi-squared test with Yates' continuity correction
IGHV3-21	329_2018:330_2018	341.659	1	2.77759e-76	Pearson's Chi-squared test with Yates' continuity correction
IGHV5-51	329_2015:330_2015	220.218	1	8.10661e-50	Pearson's Chi-squared test with Yates' continuity correction
IGHV5-51	329_2016:330_2016	14.5728	1	0.000134844	Pearson's Chi-squared test with Yates' continuity correction
IGHV5-51	329_2018:330_2018	1354.65	1	1.50159e-296	Pearson's Chi-squared test with Yates' continuity correction
IGHV1-18	329_2015:330_2015	31.7581	1	1.74623e-08	Pearson's Chi-squared test with Yates' continuity correction
IGHV1-18	329_2016:330_2016	94.7637	1	2.14522e-22	Pearson's Chi-squared test with Yates' continuity correction
IGHV1-18	329_2018:330_2018	2.84267	1	0.0917915	Pearson's Chi-squared test with Yates' continuity correction
IGHV4-59	329_2015:330_2015	1176.79	1	6.76519e-258	Pearson's Chi-squared test with Yates' continuity correction
IGHV4-59	329_2016:330_2016	486.894	1	6.75469e-108	Pearson's Chi-squared test with Yates' continuity correction
IGHV4-59	329_2018:330_2018	12.9951	1	0.000312311	Pearson's Chi-squared test with Yates' continuity correction
IGHV4-39	329_2015:330_2015	78.6895	1	7.26809e-19	Pearson's Chi-squared test with Yates' continuity correction
IGHV4-39	329_2016:330_2016	169.23	1	1.08987e-38	Pearson's Chi-squared test with Yates' continuity correction
IGHV4-39	329_2018:330_2018	135.042	1	3.23253e-31	Pearson's Chi-squared test with Yates' continuity correction
IGHV3-7	329_2015:330_2015	117.951	1	1.77737e-27	Pearson's Chi-squared test with Yates' continuity correction
IGHV3-7	329_2016:330_2016	1161.15	1	1.68981e-254	Pearson's Chi-squared test with Yates' continuity correction
IGHV3-7	329_2018:330_2018	1646.45	1	0	Pearson's Chi-squared test with Yates' continuity correction
IGHV3-30	329_2015:330_2015	544.163	1	2.34295e-120	Pearson's Chi-squared test with Yates' continuity correction
IGHV3-30	329_2016:330_2016	8.15942	1	0.00428381	Pearson's Chi-squared test with Yates' continuity correction
IGHV3-30	329_2018:330_2018	0.307342	1	0.579316	Pearson's Chi-squared test with Yates' continuity correction
IGHV1-69	329_2015:330_2015	44.9624	1	2.00854e-11	Pearson's Chi-squared test with Yates' continuity correction
IGHV1-69	329_2016:330_2016	50.5513	1	1.1609e-12	Pearson's Chi-squared test with Yates' continuity correction
IGHV1-69	329_2018:330_2018	582.668	1	9.8566e-129	Pearson's Chi-squared test with Yates' continuity correction
IGHV1-2	329_2015:330_2015	55.867	1	7.75422e-14	Pearson's Chi-squared test with Yates' continuity correction
IGHV1-2	329_2016:330_2016	446.124	1	5.03105e-99	Pearson's Chi-squared test with Yates' continuity correction
IGHV1-2	329_2018:330_2018	219.111	1	1.41355e-49	Pearson's Chi-squared test with Yates' continuity correction
IGHV3-48	329_2015:330_2015	12.5851	1	0.000388835	Pearson's Chi-squared test with Yates' continuity correction
IGHV3-48	329_2016:330_2016	225.203	1	6.6315e-51	Pearson's Chi-squared test with Yates' continuity correction
IGHV3-48	329_2018:330_2018	17.0779	1	3.58768e-05	Pearson's Chi-squared test with Yates' continuity correction
IGHV3-33	329_2015:330_2015	639.875	1	3.55761e-141	Pearson's Chi-squared test with Yates' continuity correction
IGHV3-33	329_2016:330_2016	5.00381	1	0.0252916	Pearson's Chi-squared test with Yates' continuity correction
IGHV3-33	329_2018:330_2018	409.887	1	3.87875e-91	Pearson's Chi-squared test with Yates' continuity correction
IGHV3-53	329_2015:330_2015	34.0817	1	5.28464e-09	Pearson's Chi-squared test with Yates' continuity correction
IGHV3-53	329_2016:330_2016	59.172	1	1.44476e-14	Pearson's Chi-squared test with Yates' continuity correction
IGHV3-53	329_2018:330_2018	47.6283	1	5.15183e-12	Pearson's Chi-squared test with Yates' continuity correction
IGHV3-11	329_2015:330_2015	645.035	1	2.6846e-142	Pearson's Chi-squared test with Yates' continuity correction
IGHV3-11	329_2016:330_2016	112.415	1	2.89857e-26	Pearson's Chi-squared test with Yates' continuity correction
IGHV3-11	329_2018:330_2018	4.09692	1	0.0429615	Pearson's Chi-squared test with Yates' continuity correction
IGHV3-74	329_2015:330_2015	12.5549	1	0.000395178	Pearson's Chi-squared test with Yates' continuity correction
IGHV3-74	329_2016:330_2016	18.3322	1	1.8554e-05	Pearson's Chi-squared test with Yates' continuity correction
IGHV3-74	329_2018:330_2018	708.696	1	3.84372e-156	Pearson's Chi-squared test with Yates' continuity correction
IGHV3-30-3	329_2015:330_2015	508.884	1	1.10938e-112	Pearson's Chi-squared test with Yates' continuity correction
IGHV3-30-3	329_2016:330_2016	111.518	1	4.55671e-26	Pearson's Chi-squared test with Yates' continuity correction
IGHV3-30-3	329_2018:330_2018	61.3658	1	4.73965e-15	Pearson's Chi-squared test with Yates' continuity correction
IGHV3-15	329_2015:330_2015	3140.86	1	0	Pearson's Chi-squared test with Yates' continuity correction
IGHV3-15	329_2016:330_2016	76.1201	1	2.66929e-18	Pearson's Chi-squared test with Yates' continuity correction
IGHV3-15	329_2018:330_2018	137.593	1	8.944e-32	Pearson's Chi-squared test with Yates' continuity correction
IGHV1-8	329_2015:330_2015	3104.42	1	0	Pearson's Chi-squared test with Yates' continuity correction
IGHV1-8	329_2016:330_2016	300.388	1	2.71126e-67	Pearson's Chi-squared test with Yates' continuity correction
IGHV1-8	329_2018:330_2018	237.04	1	1.73836e-53	Pearson's Chi-squared test with Yates' continuity correction
IGHV1-46	329_2015:330_2015	215.794	1	7.47858e-49	Pearson's Chi-squared test with Yates' continuity correction
IGHV1-46	329_2016:330_2016	321.281	1	7.61931e-72	Pearson's Chi-squared test with Yates' continuity correction
IGHV1-46	329_2018:330_2018	418.536	1	5.08223e-93	Pearson's Chi-squared test with Yates' continuity correction
IGHV3-9	329_2015:330_2015	3.00709	1	0.082901	Pearson's Chi-squared test with Yates' continuity correction
IGHV3-9	329_2016:330_2016	192.957	1	7.19454e-44	Pearson's Chi-squared test with Yates' continuity correction
IGHV3-9	329_2018:330_2018	18.5352	1	1.668e-05	Pearson's Chi-squared test with Yates' continuity correction
IGHV4-4	329_2015:330_2015	973.995	1	8.07096e-214	Pearson's Chi-squared test with Yates' continuity correction
IGHV4-4	329_2016:330_2016	280.551	1	5.69638e-63	Pearson's Chi-squared test with Yates' continuity correction
IGHV4-4	329_2018:330_2018	145.689	1	1.51786e-33	Pearson's Chi-squared test with Yates' continuity correction
IGHV4-61	329_2015:330_2015	124.053	1	8.20194e-29	Pearson's Chi-squared test with Yates' continuity correction
IGHV4-61	329_2016:330_2016	296.79	1	1.64865e-66	Pearson's Chi-squared test with Yates' continuity correction
IGHV4-61	329_2018:330_2018	167.583	1	2.4954e-38	Pearson's Chi-squared test with Yates' continuity correction
IGHV2-5	329_2015:330_2015	782.734	1	3.06192e-172	Pearson's Chi-squared test with Yates' continuity correction
IGHV2-5	329_2016:330_2016	1.88275	1	0.170022	Pearson's Chi-squared test with Yates' continuity correction
IGHV2-5	329_2018:330_2018	257.157	1	7.14932e-58	Pearson's Chi-squared test with Yates' continuity correction
IGHV4-31	329_2015:330_2015	549.979	1	1.27191e-121	Pearson's Chi-squared test with Yates' continuity correction
IGHV4-31	329_2016:330_2016	32.0135	1	1.53108e-08	Pearson's Chi-squared test with Yates' continuity correction
IGHV4-31	329_2018:330_2018	303.781	1	4.94406e-68	Pearson's Chi-squared test with Yates' continuity correction
IGHV1-3	329_2015:330_2015	90.7668	1	1.61639e-21	Pearson's Chi-squared test with Yates' continuity correction
IGHV1-3	329_2016:330_2016	30.1424	1	4.01458e-08	Pearson's Chi-squared test with Yates' continuity correction
IGHV1-3	329_2018:330_2018	92.2266	1	7.72994e-22	Pearson's Chi-squared test with Yates' continuity correction
IGHV1-24	329_2015:330_2015	379.907	1	1.30376e-84	Pearson's Chi-squared test with Yates' continuity correction
IGHV1-24	329_2016:330_2016	108.635	1	1.95128e-25	Pearson's Chi-squared test with Yates' continuity correction
IGHV1-24	329_2018:330_2018	303.149	1	6.78877e-68	Pearson's Chi-squared test with Yates' continuity correction
IGHV6-1	329_2015:330_2015	14.0172	1	0.000181147	Pearson's Chi-squared test with Yates' continuity correction
IGHV6-1	329_2016:330_2016	92.6082	1	6.37425e-22	Pearson's Chi-squared test with Yates' continuity correction
IGHV6-1	329_2018:330_2018	60.1051	1	8.9926e-15	Pearson's Chi-squared test with Yates' continuity correction
IGHV3-64	329_2015:330_2015	200.548	1	1.58562e-45	Pearson's Chi-squared test with Yates' continuity correction
IGHV3-64	329_2016:330_2016	76.2373	1	2.51542e-18	Pearson's Chi-squared test with Yates' continuity correction
IGHV3-64	329_2018:330_2018	22.9022	1	1.70455e-06	Pearson's Chi-squared test with Yates' continuity correction
IGHV3-13	329_2015:330_2015	4.62623	1	0.0314866	Pearson's Chi-squared test with Yates' continuity correction
IGHV3-13	329_2016:330_2016	122.582	1	1.72189e-28	Pearson's Chi-squared test with Yates' continuity correction
IGHV3-13	329_2018:330_2018	6.59018	1	0.0102543	Pearson's Chi-squared test with Yates' continuity correction
IGHV3-20	329_2015:330_2015	750.043	1	3.92655e-165	Pearson's Chi-squared test with Yates' continuity correction
IGHV3-20	329_2016:330_2016	174.226	1	8.83341e-40	Pearson's Chi-squared test with Yates' continuity correction
IGHV3-20	329_2018:330_2018	127.719	1	1.29307e-29	Pearson's Chi-squared test with Yates' continuity correction
IGHV3-49	329_2015:330_2015	1037.98	1	9.96474e-228	Pearson's Chi-squared test with Yates' continuity correction
IGHV3-49	329_2016:330_2016	225.146	1	6.82442e-51	Pearson's Chi-squared test with Yates' continuity correction
IGHV3-49	329_2018:330_2018	273.69	1	1.78104e-61	Pearson's Chi-squared test with Yates' continuity correction
IGHV4-30-2	329_2015:330_2015	34.3706	1	4.55543e-09	Pearson's Chi-squared test with Yates' continuity correction
IGHV4-30-2	329_2016:330_2016	0.196523	1	0.657542	Pearson's Chi-squared test with Yates' continuity correction
IGHV4-30-2	329_2018:330_2018	2.35189	1	0.125131	Pearson's Chi-squared test with Yates' continuity correction
IGHV3-73	329_2015:330_2015	192.525	1	8.93902e-44	Pearson's Chi-squared test with Yates' continuity correction
IGHV3-73	329_2016:330_2016	6.66605	1	0.0098267	Pearson's Chi-squared test with Yates' continuity correction
IGHV3-73	329_2018:330_2018	189.811	1	3.49644e-43	Pearson's Chi-squared test with Yates' continuity correction
IGHV4-30-4	329_2015:330_2015	0.422811	1	0.515538	Pearson's Chi-squared test with Yates' continuity correction
IGHV4-30-4	329_2016:330_2016	4.99233	1	0.0254599	Pearson's Chi-squared test with Yates' continuity correction
IGHV4-30-4	329_2018:330_2018	2.19733	1	0.13825	Pearson's Chi-squared test with Yates' continuity correction
IGHV1-58	329_2015:330_2015	190.178	1	2.90758e-43	Pearson's Chi-squared test with Yates' continuity correction
IGHV1-58	329_2016:330_2016	34.103	1	5.22701e-09	Pearson's Chi-squared test with Yates' continuity correction
IGHV1-58	329_2018:330_2018	36.3803	1	1.62336e-09	Pearson's Chi-squared test with Yates' continuity correction
IGHV5-10-1	329_2015:330_2015	684.926	1	5.67162e-151	Pearson's Chi-squared test with Yates' continuity correction
IGHV5-10-1	329_2016:330_2016	169.886	1	7.83524e-39	Pearson's Chi-squared test with Yates' continuity correction
IGHV5-10-1	329_2018:330_2018	73.7452	1	8.88794e-18	Pearson's Chi-squared test with Yates' continuity correction
IGHV3-72	329_2015:330_2015	89.9234	1	2.47557e-21	Pearson's Chi-squared test with Yates' continuity correction
IGHV3-72	329_2016:330_2016	40.8177	1	1.67112e-10	Pearson's Chi-squared test with Yates' continuity correction
IGHV3-72	329_2018:330_2018	258.573	1	3.51246e-58	Pearson's Chi-squared test with Yates' continuity correction
IGHV3-43	329_2015:330_2015	1.75031	1	0.185838	Pearson's Chi-squared test with Yates' continuity correction
IGHV3-43	329_2016:330_2016	123.446	1	1.11352e-28	Pearson's Chi-squared test with Yates' continuity correction
IGHV3-43	329_2018:330_2018	36.2937	1	1.69716e-09	Pearson's Chi-squared test with Yates' continuity correction
IGHV2-70	329_2015:330_2015	154.235	1	2.05788e-35	Pearson's Chi-squared test with Yates' continuity correction
IGHV2-70	329_2016:330_2016	92.2621	1	7.59258e-22	Pearson's Chi-squared test with Yates' continuity correction
IGHV2-70	329_2018:330_2018	10.7935	1	0.00101857	Pearson's Chi-squared test with Yates' continuity correction
IGHV4-28	329_2015:330_2015	5.9065	1	0.0150851	Pearson's Chi-squared test with Yates' continuity correction
IGHV4-28	329_2016:330_2016	113019	1	0	Pearson's Chi-squared test with Yates' continuity correction
IGHV4-28	329_2018:330_2018	581.559	1	1.71806e-128	Pearson's Chi-squared test with Yates' continuity correction
IGHV7-4-1	329_2015:330_2015	203514	1	0	Pearson's Chi-squared test with Yates' continuity correction
IGHV7-4-1	329_2016:330_2016	27038.9	1	0	Chi-squared test for given probabilities
IGHV7-4-1	329_2018:330_2018	93.5531	1	3.95451e-22	Pearson's Chi-squared test with Yates' continuity correction
IGHV1-45	329_2015:330_2015	320.381	1	1.19625e-71	Chi-squared test for given probabilities
IGHV1-45	329_2016:330_2016	27038.9	1	0	Chi-squared test for given probabilities
IGHV1-45	329_2018:330_2018	52.6544	1	3.97723e-13	Pearson's Chi-squared test with Yates' continuity correction
IGHV2-26	329_2015:330_2015	5.20917	1	0.0224681	Pearson's Chi-squared test with Yates' continuity correction
IGHV2-26	329_2016:330_2016	1.31048e-28	1	1	Pearson's Chi-squared test with Yates' continuity correction
IGHV2-26	329_2018:330_2018	0.551365	1	0.45776	Pearson's Chi-squared test with Yates' continuity correction
IGHV3-66	329_2015:330_2015	203514	1	0	Pearson's Chi-squared test with Yates' continuity correction
IGHV3-66	329_2016:330_2016	113019	1	0	Pearson's Chi-squared test with Yates' continuity correction
IGHV3-66	329_2018:330_2018	5.16348	1	0.0230667	Pearson's Chi-squared test with Yates' continuity correction
IGHV3-69-1	329_2015:330_2015	203451	1	0	Pearson's Chi-squared test with Yates' continuity correction
IGHV3-69-1	329_2016:330_2016	4.98652e-24	1	1	Pearson's Chi-squared test with Yates' continuity correction
IGHV3-69-1	329_2018:330_2018	14.4443	1	0.000144369	Pearson's Chi-squared test with Yates' continuity correction
IGHV3-NL1	329_2015:330_2015	2.71332e-23	1	1	Pearson's Chi-squared test with Yates' continuity correction
IGHV3-NL1	329_2016:330_2016	113010	1	0	Pearson's Chi-squared test with Yates' continuity correction
IGHV3-NL1	329_2018:330_2018	3.30246	1	0.0691762	Pearson's Chi-squared test with Yates' continuity correction
IGHV3-35	329_2015:330_2015	320.381	1	1.19625e-71	Chi-squared test for given probabilities
IGHV3-35	329_2016:330_2016	27038.9	1	0	Chi-squared test for given probabilities
IGHV3-35	329_2018:330_2018	617671	1	0	Pearson's Chi-squared test with Yates' continuity correction
IGHV1-NL1	329_2015:330_2015	320.381	1	1.19625e-71	Chi-squared test for given probabilities
IGHV1-NL1	329_2016:330_2016	113019	1	0	Pearson's Chi-squared test with Yates' continuity correction
IGHV1-NL1	329_2018:330_2018	0.471097	1	0.492483	Pearson's Chi-squared test with Yates' continuity correction
IGHV4-38-2	329_2015:330_2015	320.381	1	1.19625e-71	Chi-squared test for given probabilities
IGHV4-38-2	329_2016:330_2016	113019	1	0	Pearson's Chi-squared test with Yates' continuity correction
IGHV4-38-2	329_2018:330_2018	1.37829	1	0.240393	Pearson's Chi-squared test with Yates' continuity correction
IGHV3-52	329_2015:330_2015	320.381	1	1.19625e-71	Chi-squared test for given probabilities
IGHV3-52	329_2016:330_2016	27038.9	1	0	Chi-squared test for given probabilities
IGHV3-52	329_2018:330_2018	617686	1	0	Pearson's Chi-squared test with Yates' continuity correction
IGHV4-55	329_2015:330_2015	320.381	1	1.19625e-71	Chi-squared test for given probabilities
IGHV4-55	329_2016:330_2016	113019	1	0	Pearson's Chi-squared test with Yates' continuity correction
IGHV4-55	329_2018:330_2018	617694	1	0	Pearson's Chi-squared test with Yates' continuity correction
IGHV3-71	329_2015:330_2015	320.381	1	1.19625e-71	Chi-squared test for given probabilities
IGHV3-71	329_2016:330_2016	27038.9	1	0	Chi-squared test for given probabilities
IGHV3-71	329_2018:330_2018	617710	1	0	Pearson's Chi-squared test with Yates' continuity correction
IGHV3-38-3	329_2015:330_2015	320.381	1	1.19625e-71	Chi-squared test for given probabilities
IGHV3-38-3	329_2016:330_2016	27038.9	1	0	Chi-squared test for given probabilities
IGHV3-38-3	329_2018:330_2018	617717	1	0	Pearson's Chi-squared test with Yates' continuity correction
IGHV3-41	329_2015:330_2015	320.381	1	1.19625e-71	Chi-squared test for given probabilities
IGHV3-41	329_2016:330_2016	113010	1	0	Pearson's Chi-squared test with Yates' continuity correction
IGHV3-41	329_2018:330_2018	52831.2	1	0	Chi-squared test for given probabilities
IGHV3-19	329_2015:330_2015	203514	1	0	Pearson's Chi-squared test with Yates' continuity correction
IGHV3-19	329_2016:330_2016	27038.9	1	0	Chi-squared test for given probabilities
IGHV3-19	329_2018:330_2018	52831.2	1	0	Chi-squared test for given probabilities
IGHV3-47	329_2015:330_2015	320.381	1	1.19625e-71	Chi-squared test for given probabilities
IGHV3-47	329_2016:330_2016	113019	1	0	Pearson's Chi-squared test with Yates' continuity correction
IGHV3-47	329_2018:330_2018	52831.2	1	0	Chi-squared test for given probabilities
IGHV3-54	329_2015:330_2015	320.381	1	1.19625e-71	Chi-squared test for given probabilities
IGHV3-54	329_2016:330_2016	27038.9	1	0	Chi-squared test for given probabilities
IGHV3-54	329_2018:330_2018	617733	1	0	Pearson's Chi-squared test with Yates' continuity correction
IGHV7-81	329_2015:330_2015	320.381	1	1.19625e-71	Chi-squared test for given probabilities
IGHV7-81	329_2016:330_2016	27038.9	1	0	Chi-squared test for given probabilities
IGHV7-81	329_2018:330_2018	617733	1	0	Pearson's Chi-squared test with Yates' continuity correction
