# Supplementary material for: B cell repertoire sequencing of HIV-1 pediatric elite-neutralizers identifies multiple broadly neutralizing antibody clonotypes
Source: Front Immunol. 2024 Feb 16;15:1272493. doi: 10.3389/fimmu.2024.1272493 (PMC10905035; doi:10.3389/fimmu.2024.1272493)
Supplement: Supplementary file 5 [file Table_3.xlsx]

## Sheet: vcall
Supplimentary table 3A. Frequency of light J genes
group_id	gene	seq_count	seq_freq	call
330_2018	IGKV3-20	557012	20.3	v_gene
329_2015	IGKV4-1	645	8.89	v_gene
330_2018	IGKV2-28	232435	8.47	v_gene
330_2018	IGKV3-15	216251	7.88	v_gene
330_2018	IGKV3-11	191553	6.98	v_gene
330_2018	IGKV1-5	185629	6.76	v_gene
330_2018	IGKV1-39	175571	6.4	v_gene
330_2018	IGKV2-30	104065	3.79	v_gene
330_2018	IGKV1-33	91594	3.34	v_gene
329_2018	IGKV3-20	83301	15.53	v_gene
329_2016	IGKV4-1	1341	10.27	v_gene
330_2018	IGKV1-12	69384	2.53	v_gene
329_2015	IGLV2-14	336	4.63	v_gene
330_2018	IGKV2-24	47066	1.72	v_gene
329_2018	IGKV2-28	45620	8.5	v_gene
330_2018	IGKV1-16	44391	1.62	v_gene
329_2018	IGKV3-15	43502	8.11	v_gene
330_2018	IGLV2-23	42811	1.56	v_gene
330_2018	IGKV1-17	40980	1.49	v_gene
330_2018	IGKV1-27	40878	1.49	v_gene
329_2018	IGKV3-11	36574	6.82	v_gene
329_2018	IGKV1-39	32753	6.1	v_gene
330_2018	IGKV1-9	29652	1.08	v_gene
330_2018	IGKV1-13	29022	1.06	v_gene
330_2018	IGLV2-11	28960	1.06	v_gene
330_2018	IGLV2-8	28149	1.03	v_gene
329_2016	IGLV2-14	1032	7.91	v_gene
329_2018	IGKV1-5	26691	4.97	v_gene
330_2018	IGKV2-29	23247	0.85	v_gene
330_2018	IGLV9-49	16905	0.62	v_gene
330_2018	IGKV1-8	15528	0.57	v_gene
329_2018	IGLV2-23	15164	2.83	v_gene
329_2018	IGLV2-8	14536	2.71	v_gene
330_2018	IGKV1-6	13870	0.51	v_gene
329_2018	IGLV2-11	13687	2.55	v_gene
329_2018	IGKV1-33	13260	2.47	v_gene
329_2018	IGKV2-29	12663	2.36	v_gene
330_2018	IGLV8-61	10179	0.37	v_gene
330_2018	IGLV10-54	9625	0.35	v_gene
329_2018	IGKV2-30	9227	1.72	v_gene
329_2018	IGLV8-61	8782	1.64	v_gene
329_2018	IGKV1-27	8656	1.61	v_gene
329_2018	IGLV9-49	8464	1.58	v_gene
330_2018	IGKV2-40	7789	0.28	v_gene
329_2018	IGKV1-12	7670	1.43	v_gene
330_2018	IGLV1-40	7555	0.28	v_gene
329_2018	IGKV1-17	6380	1.19	v_gene
329_2018	IGKV1-16	6140	1.14	v_gene
329_2018	IGKV1-8	5867	1.09	v_gene
329_2018	IGKV1-9	5501	1.03	v_gene
330_2018	IGKV3-7	5289	0.19	v_gene
330_2018	IGLV2-18	5235	0.19	v_gene
330_2018	IGLV7-43	4683	0.17	v_gene
329_2018	IGLV1-44	4616	0.86	v_gene
330_2018	IGLV1-44	4337	0.16	v_gene
330_2018	IGKV5-2	4096	0.15	v_gene
329_2018	IGKV1-13	3854	0.72	v_gene
329_2018	IGKV2-24	3752	0.7	v_gene
330_2018	IGLV1-47	3638	0.13	v_gene
329_2018	IGLV1-40	3635	0.68	v_gene
330_2018	IGKV6-21	3293	0.12	v_gene
329_2018	IGLV1-47	2552	0.48	v_gene
329_2018	IGKV4-1	69674	12.99	v_gene
329_2018	IGLV4-3	1843	0.34	v_gene
329_2018	IGKV1-6	1698	0.32	v_gene
329_2016	IGKV3-20	1541	11.81	v_gene
330_2016	IGKV1-39	1509	13.06	v_gene
329_2016	IGKV1-39	1429	10.95	v_gene
330_2016	IGKV3-20	1360	11.77	v_gene
330_2018	IGKV1-43	1359	0.05	v_gene
329_2018	IGKV2-40	1354	0.25	v_gene
330_2015	IGKV4-1	953	14.54	v_gene
330_2016	IGKV3-15	1321	11.43	v_gene
329_2018	IGKV5-2	1301	0.24	v_gene
329_2018	IGLV10-54	1263	0.24	v_gene
329_2018	IGLV3-1	1219	0.23	v_gene
330_2015	IGKV3-15	1146	17.48	v_gene
330_2018	IGLV3-1	1145	0.04	v_gene
329_2018	IGLV7-43	1069	0.2	v_gene
329_2018	IGLV2-14	27321	5.09	v_gene
329_2015	IGKV3-20	1011	13.94	v_gene
330_2015	IGKV3-20	998	15.23	v_gene
329_2018	IGLV5-52	977	0.18	v_gene
329_2018	IGKV1-43	957	0.18	v_gene
330_2016	IGKV4-1	2351	20.35	v_gene
329_2015	IGKV1-5	903	12.45	v_gene
329_2018	IGLV3-12	860	0.16	v_gene
329_2015	IGLV2-23	845	11.65	v_gene
329_2016	IGLV2-11	843	6.46	v_gene
330_2016	IGKV3-11	783	6.78	v_gene
330_2015	IGKV2-28	777	11.85	v_gene
329_2015	IGKV3-15	765	10.54	v_gene
329_2016	IGKV1-17	749	5.74	v_gene
329_2018	IGLV2-18	748	0.14	v_gene
330_2018	IGLV4-3	701	0.03	v_gene
330_2018	IGLV4-60	694	0.03	v_gene
330_2016	IGKV1-5	658	5.7	v_gene
329_2016	IGKV2-28	655	5.02	v_gene
330_2018	IGKV4-1	388448	14.16	v_gene
330_2015	IGKV1-39	614	9.37	v_gene
329_2016	IGLV2-23	591	4.53	v_gene
330_2016	IGKV2-30	577	4.99	v_gene
329_2018	IGLV5-45	562	0.1	v_gene
330_2018	IGLV5-52	501	0.02	v_gene
329_2018	IGKV6-21	495	0.09	v_gene
329_2018	IGLV5-39	492	0.09	v_gene
330_2018	IGLV5-39	471	0.02	v_gene
330_2015	IGKV1-5	451	6.88	v_gene
330_2018	IGKV2-26	431	0.02	v_gene
329_2016	IGLV4-3	425	3.26	v_gene
330_2016	IGKV1-33	412	3.57	v_gene
329_2015	IGKV1-39	410	5.65	v_gene
329_2016	IGLV2-8	401	3.07	v_gene
329_2016	IGKV3-15	395	3.03	v_gene
330_2016	IGKV2-28	354	3.06	v_gene
329_2016	IGLV8-61	350	2.68	v_gene
329_2018	IGLV3-25	341	0.06	v_gene
329_2018	IGKV3-7	340	0.06	v_gene
330_2015	IGLV2-14	131	2	v_gene
329_2015	IGKV3-11	326	4.49	v_gene
330_2016	IGKV1-16	307	2.66	v_gene
329_2016	IGLV9-49	303	2.32	v_gene
329_2018	IGLV3-27	284	0.05	v_gene
330_2016	IGKV1-17	279	2.41	v_gene
329_2016	IGKV3-11	276	2.11	v_gene
330_2018	IGLV3-9	271	0.01	v_gene
329_2015	IGKV2-28	269	3.71	v_gene
329_2018	IGLV4-60	266	0.05	v_gene
329_2015	IGKV2-30	248	3.42	v_gene
329_2016	IGKV1-12	246	1.88	v_gene
329_2016	IGKV1-27	244	1.87	v_gene
329_2016	IGKV2-24	244	1.87	v_gene
329_2016	IGKV1-5	242	1.85	v_gene
330_2016	IGLV2-14	241	2.09	v_gene
330_2018	IGLV7-46	239	0.01	v_gene
330_2015	IGKV1-27	209	3.19	v_gene
329_2016	IGLV7-43	204	1.56	v_gene
329_2016	IGKV2-30	203	1.56	v_gene
330_2015	IGKV3-11	200	3.05	v_gene
329_2015	IGLV4-3	194	2.67	v_gene
329_2015	IGKV1-17	192	2.65	v_gene
329_2016	IGKV2-40	184	1.41	v_gene
329_2018	IGKV2-26	170	0.03	v_gene
330_2016	IGKV1-12	168	1.45	v_gene
330_2016	IGLV2-23	165	1.43	v_gene
330_2015	IGKV1-33	153	2.33	v_gene
330_2018	IGLV3-21	144	0.01	v_gene
330_2015	IGKV1-9	142	2.17	v_gene
329_2016	IGLV3-1	141	1.08	v_gene
329_2016	IGLV1-47	139	1.06	v_gene
330_2016	IGLV2-11	137	1.19	v_gene
330_2016	IGLV4-3	136	1.18	v_gene
329_2016	IGLV10-54	134	1.03	v_gene
330_2018	IGLV3-25	134	0	v_gene
329_2015	IGKV2-29	132	1.82	v_gene
329_2018	IGLV4-69	131	0.02	v_gene
330_2018	IGLV2-14	58319	2.13	v_gene
329_2018	IGLV1-51	128	0.02	v_gene
329_2015	IGKV1-8	127	1.75	v_gene
330_2016	IGLV8-61	126	1.09	v_gene
330_2015	IGKV2-24	123	1.88	v_gene
330_2016	IGKV1-9	113	0.98	v_gene
330_2016	IGKV1-8	112	0.97	v_gene
330_2018	IGLV5-45	112	0	v_gene
329_2015	IGLV1-44	110	1.52	v_gene
330_2018	IGLV6-57	110	0	v_gene
329_2015	IGKV1-9	106	1.46	v_gene
329_2016	IGLV1-44	95	0.73	v_gene
329_2016	IGKV5-2	94	0.72	v_gene
329_2016	IGLV1-36	92	0.7	v_gene
330_2015	IGKV2-30	92	1.4	v_gene
330_2018	IGLV1-51	89	0	v_gene
329_2015	IGLV2-8	87	1.2	v_gene
329_2015	IGKV1-13	86	1.19	v_gene
330_2015	IGLV2-8	82	1.25	v_gene
330_2015	IGKV1-17	75	1.14	v_gene
329_2015	IGLV8-61	74	1.02	v_gene
330_2015	IGKV1-12	69	1.05	v_gene
329_2015	IGLV2-11	66	0.91	v_gene
329_2015	IGLV5-52	65	0.9	v_gene
330_2016	IGLV9-49	62	0.54	v_gene
329_2016	IGKV1-9	61	0.47	v_gene
330_2016	IGLV2-8	59	0.51	v_gene
330_2015	IGLV1-47	56	0.85	v_gene
330_2018	IGLV1-36	54	0	v_gene
329_2016	IGLV3-12	51	0.39	v_gene
329_2016	IGKV1-33	50	0.38	v_gene
329_2018	IGLV6-57	50	0.01	v_gene
329_2016	IGKV1-16	49	0.38	v_gene
330_2018	IGLV3-27	49	0	v_gene
330_2018	IGLV5-37	48	0	v_gene
329_2018	IGLV3-10	47	0.01	v_gene
330_2016	IGKV1-27	47	0.41	v_gene
329_2015	IGLV3-12	46	0.63	v_gene
329_2016	IGKV1-8	44	0.34	v_gene
330_2016	IGLV1-47	44	0.38	v_gene
329_2016	IGKV1-13	43	0.33	v_gene
329_2015	IGLV9-49	42	0.58	v_gene
329_2015	IGKV1-33	41	0.57	v_gene
330_2016	IGKV2-24	40	0.35	v_gene
330_2018	IGLV4-69	37	0	v_gene
330_2015	IGKV2-29	36	0.55	v_gene
329_2016	IGLV4-60	35	0.27	v_gene
330_2016	IGKV2-29	35	0.3	v_gene
329_2018	IGLV3-9	34	0.01	v_gene
330_2018	IGKV1-NL1	34	0	v_gene
330_2015	IGLV1-44	32	0.49	v_gene
330_2015	IGKV1-13	31	0.47	v_gene
330_2015	IGKV1-6	31	0.47	v_gene
330_2015	IGKV5-2	31	0.47	v_gene
329_2015	IGKV1-12	30	0.41	v_gene
329_2018	IGLV3-21	30	0.01	v_gene
330_2018	IGLV3-10	30	0	v_gene
329_2016	IGLV1-40	24	0.18	v_gene
330_2016	IGKV1-6	23	0.2	v_gene
330_2016	IGLV7-43	22	0.19	v_gene
329_2016	IGLV5-45	21	0.16	v_gene
329_2016	IGLV5-52	20	0.15	v_gene
330_2015	IGKV1-16	19	0.29	v_gene
329_2018	IGLV5-37	18	0	v_gene
330_2015	IGLV2-23	18	0.27	v_gene
330_2018	IGLV3-19	18	0	v_gene
329_2016	IGKV2-29	16	0.12	v_gene
330_2015	IGLV3-1	16	0.24	v_gene
330_2016	IGLV1-44	16	0.14	v_gene
330_2016	IGLV10-54	16	0.14	v_gene
329_2015	IGLV5-45	15	0.21	v_gene
329_2016	IGLV2-18	15	0.11	v_gene
330_2015	IGKV1-8	14	0.21	v_gene
330_2016	IGLV3-1	14	0.12	v_gene
330_2016	IGLV5-45	14	0.12	v_gene
330_2016	IGKV1-13	13	0.11	v_gene
330_2015	IGLV2-11	12	0.18	v_gene
330_2015	IGLV7-43	12	0.18	v_gene
329_2015	IGKV2-24	11	0.15	v_gene
329_2015	IGLV3-1	11	0.15	v_gene
329_2015	IGKV1-16	10	0.14	v_gene
329_2018	IGLV7-46	10	0	v_gene
329_2016	IGLV6-57	9	0.07	v_gene
329_2018	IGLV1-36	9	0	v_gene
330_2015	IGKV2-40	9	0.14	v_gene
330_2016	IGLV2-18	8	0.07	v_gene
329_2015	IGLV1-47	7	0.1	v_gene
329_2015	IGLV7-43	7	0.1	v_gene
330_2015	IGLV8-61	7	0.11	v_gene
330_2015	IGLV9-49	7	0.11	v_gene
329_2015	IGLV5-37	6	0.08	v_gene
330_2016	IGLV4-60	6	0.05	v_gene
329_2015	IGLV3-27	5	0.07	v_gene
329_2015	IGLV4-60	5	0.07	v_gene
329_2016	IGKV1-6	5	0.04	v_gene
330_2018	IGLV3-12	5	0	v_gene
329_2015	IGKV1-6	4	0.06	v_gene
329_2015	IGLV10-54	4	0.06	v_gene
329_2016	IGLV4-69	4	0.03	v_gene
329_2016	IGLV5-37	4	0.03	v_gene
329_2015	IGKV6-21	3	0.04	v_gene
329_2016	IGKV3-7	3	0.02	v_gene
329_2018	IGLV3-16	3	0	v_gene
330_2015	IGLV4-3	3	0.05	v_gene
330_2016	IGKV2-26	3	0.03	v_gene
330_2016	IGKV2-40	3	0.03	v_gene
330_2016	IGLV5-39	3	0.03	v_gene
330_2016	IGLV5-52	3	0.03	v_gene
329_2015	IGKV1-27	2	0.03	v_gene
329_2015	IGKV3-7	2	0.03	v_gene
329_2015	IGLV1-40	2	0.03	v_gene
329_2015	IGLV5-39	2	0.03	v_gene
329_2016	IGKV6-21	2	0.02	v_gene
330_2015	IGKV2-26	2	0.03	v_gene
330_2015	IGKV3-7	2	0.03	v_gene
330_2016	IGKV5-2	2	0.02	v_gene
330_2016	IGKV6-21	2	0.02	v_gene
330_2016	IGLV1-40	2	0.02	v_gene
329_2015	IGKV2-40	1	0.01	v_gene
329_2015	IGLV2-18	1	0.01	v_gene
329_2015	IGLV3-21	1	0.01	v_gene
329_2016	IGKV1-43	1	0.01	v_gene
329_2016	IGLV3-19	1	0.01	v_gene
329_2016	IGLV5-39	1	0.01	v_gene
329_2016	IGLV7-46	1	0.01	v_gene
329_2018	IGLV3-19	1	0	v_gene
330_2015	IGKV1-43	1	0.02	v_gene
330_2015	IGLV3-19	1	0.02	v_gene
330_2016	IGKV1-43	1	0.01	v_gene
330_2016	IGKV3-7	1	0.01	v_gene
330_2016	IGLV1-36	1	0.01	v_gene
330_2016	IGLV1-51	1	0.01	v_gene
330_2016	IGLV3-12	1	0.01	v_gene
330_2016	IGLV3-21	1	0.01	v_gene
330_2016	IGLV3-9	1	0.01	v_gene
330_2018	IGLV3-16	1	0	v_gene
330_2018	IGLV3-22	1	0	v_gene

## Sheet: jcall
Supplimentary table 3B. Frequency of light J genes
group_id	gene	seq_count	seq_freq	call
330_2018	IGKJ2	840545	30.63	j_gene
330_2018	IGKJ1	703627	25.64	j_gene
330_2018	IGKJ4	539211	19.65	j_gene
330_2018	IGKJ3	242936	8.85	j_gene
330_2018	IGKJ5	192548	7.02	j_gene
329_2018	IGKJ1	128226	23.9	j_gene
329_2018	IGKJ2	124673	23.24	j_gene
330_2018	IGLJ1	124032	4.52	j_gene
329_2018	IGKJ4	102813	19.16	j_gene
330_2018	IGLJ3	101214	3.69	j_gene
329_2018	IGLJ3	64957	12.11	j_gene
329_2018	IGLJ1	44184	8.23	j_gene
329_2018	IGKJ3	40703	7.59	j_gene
329_2018	IGKJ5	30985	5.77	j_gene
329_2016	IGLJ3	3886	29.77	j_gene
329_2016	IGKJ4	3486	26.71	j_gene
330_2016	IGKJ4	3427	29.66	j_gene
330_2016	IGKJ1	3276	28.36	j_gene
330_2015	IGKJ2	2823	43.07	j_gene
330_2016	IGKJ2	2518	21.8	j_gene
329_2016	IGKJ2	2272	17.41	j_gene
329_2015	IGKJ2	1950	26.88	j_gene
329_2015	IGKJ1	1572	21.67	j_gene
330_2015	IGKJ1	1509	23.02	j_gene
329_2016	IGKJ1	1216	9.32	j_gene
329_2015	IGKJ4	1159	15.98	j_gene
330_2015	IGKJ4	1146	17.48	j_gene
329_2015	IGLJ1	1070	14.75	j_gene
329_2016	IGLJ1	1048	8.03	j_gene
330_2016	IGLJ3	905	7.83	j_gene
329_2015	IGLJ3	861	11.87	j_gene
329_2016	IGKJ5	705	5.4	j_gene
330_2016	IGKJ5	652	5.64	j_gene
330_2016	IGKJ3	601	5.2	j_gene
329_2016	IGKJ3	438	3.36	j_gene
330_2015	IGKJ3	373	5.69	j_gene
329_2015	IGKJ5	336	4.63	j_gene
330_2015	IGKJ5	327	4.99	j_gene
329_2015	IGKJ3	307	4.23	j_gene
330_2015	IGLJ3	292	4.45	j_gene
330_2016	IGLJ1	173	1.5	j_gene
330_2015	IGLJ1	84	1.28	j_gene
330_2018	IGLJ7	4	0	j_gene
329_2016	IGLJ7	2	0.02	j_gene
329_2018	IGLJ7	1	0	j_gene
330_2015	IGLJ7	1	0.02	j_gene
330_2016	IGLJ6	1	0.01	j_gene
