# Supplementary material for: B cell repertoire sequencing of HIV-1 pediatric elite-neutralizers identifies multiple broadly neutralizing antibody clonotypes
Source: Front Immunol. 2024 Feb 16;15:1272493. doi: 10.3389/fimmu.2024.1272493 (PMC10905035; doi:10.3389/fimmu.2024.1272493)
Supplement: Supplementary file 6 [file Table_4.xlsx]

## Sheet: Sheet1
Supplimentary Table 4: Mean CDRH3 length by group
group_id	mean
329_2015	12.97
329_2016	13.37
329_2018	13.13
330_2015	12.91
330_2016	13.22
330_2018	12.66
