# Supplementary material for: B cell repertoire sequencing of HIV-1 pediatric elite-neutralizers identifies multiple broadly neutralizing antibody clonotypes
Source: Front Immunol. 2024 Feb 16;15:1272493. doi: 10.3389/fimmu.2024.1272493 (PMC10905035; doi:10.3389/fimmu.2024.1272493)
Supplement: Supplementary file 7 [file Table_5.xlsx]

## Sheet: Sheet1
Supplimentary table 5. Mean somatic hypermutation for each group
group_id	median_shm
329_2015	3.23
329_2016	1.61
329_2018	0.41
330_2015	2.83
330_2016	2.45
330_2018	2.42
