# Supplementary material for: B cell repertoire sequencing of HIV-1 pediatric elite-neutralizers identifies multiple broadly neutralizing antibody clonotypes
Source: Front Immunol. 2024 Feb 16;15:1272493. doi: 10.3389/fimmu.2024.1272493 (PMC10905035; doi:10.3389/fimmu.2024.1272493)
Supplement: Supplementary file 8 [file Table_6.xlsx]

## Sheet: IgA
Supplimentary table 6A. Mean somatic hypermutation of heavy chain IgA sequences
group_id	isotype	median_shm
329_2015	IgA	7.63
329_2016	IgA	6.05
329_2018	IgA	4.72
330_2015	IgA	11.74
330_2016	IgA	6.97
330_2018	IgA	6.94

## Sheet: IgD
Supplimentary table 6B. Mean somatic hypermutation of heavy chain IgD sequences
group_id	isotype	median_shm
329_2015	IgD	1.21
329_2016	IgD	0.81
329_2018	IgD	0.41
330_2015	IgD	0
330_2016	IgD	0.41
330_2018	IgD	0.82

## Sheet: IgE
Supplimentary table 6C. Mean somatic hypermutation of heavy chain IgE sequences
group_id	isotype	median_shm
329_2015	IgE	4.05
329_2016	IgE	6.77
329_2018	IgE	5.24
330_2015	IgE	5.67
330_2016	IgE	5.35
330_2018	IgE	5.31

## Sheet: IgG
Supplimentary table 6D. Mean somatic hypermutation of heavy chain IgG sequences
group_id	isotype	median_shm
329_2015	IgG	4.51
329_2016	IgG	8.06
329_2018	IgG	5.26
330_2015	IgG	4.86
330_2016	IgG	6.77
330_2018	IgG	5.24

## Sheet: IgM
Supplimentary table 6E. Mean somatic hypermutation of heavy chain IgM sequences
group_id	isotype	median_shm
329_2015	IgM	1.18
329_2016	IgM	0.41
329_2018	IgM	0.41
330_2015	IgM	0.82
330_2016	IgM	1.61
330_2018	IgM	1.22
