# Supplementary material for: B cell repertoire sequencing of HIV-1 pediatric elite-neutralizers identifies multiple broadly neutralizing antibody clonotypes
Source: Front Immunol. 2024 Feb 16;15:1272493. doi: 10.3389/fimmu.2024.1272493 (PMC10905035; doi:10.3389/fimmu.2024.1272493)
Supplement: Supplementary file 9 [file Table_7.xlsx]

## Sheet: Sheet1
Supplimentary table 7. Imnunogentic detail of mAbs used for mapping
seq_id	germline_v_call	germline_j_call	cdrh3_aa_length	cdrh3_aa	cdrh3_aa_length
VRC16	IGHV3-23	IGHJ4	22	VRVTFYHEGSGYYYRAGNYFDS	22
VRC33.01	IGHV4-34	IGHJ4	16	ARGKRYSASYSNYFGV	16
SF10	IGHV4-61	IGHJ5	23	GRVGPGGLFDRWTGYHGHKWVDA	23
SF7	IGHV4-61	IGHJ5	23	GRVGPGGLFDRWRGYHGHKWVDA	23
SF3	IGHV4-61	IGHJ5	23	GRVGPGGLFDRWRGYHGHKWVDA	23
SF8	IGHV4-61	IGHJ5	23	ARLGPGGLFDRYTGYHGRKWLDA	23
SF2	IGHV4-61	IGHJ5	23	ARLGPGGLFDRYTGYHGRKWLDA	23
MBG505.M27.56.G	IGHV5-51	IGHJ5	20	ARLDEDCSDGVCYSGNWFDP	20
BG505.M27.52.G	IGHV5-51	IGHJ3	20	ARQREDCSDGTCYSDFAFDI	20
DH517	IGHV4-34	IGHJ6	24	ARGTGVVVGGSWTVPPGMAYYLDV	24
PGT137	IGHV4-39	IGHJ5	20	VKHKYHDIVMVVPIAGWFDP	20
PGT136	IGHV4-39	IGHJ5	20	ARHKYHDIFRVVPVAGWFDP	20
PGT135	IGHV4-39	IGHJ5	20	ARHRHHDVFMLVPIAGWFDV	20
DH511.6	IGHV3-15	IGHJ6	24	TADLGEAVVSRFFEWGSYYYYMDF	24
DH511.3	IGHV3-15	IGHJ6	24	TADLGEAVVSRFFEWGSYYYYMDF	24
DH511.1	IGHV3-15	IGHJ6	24	TADLGEPVVSRFFEWGSYYYYMDL	24
PGT122	IGHV4-61	IGHJ6	26	ATTKHGRRIYGVVAFKEWFTYFYMDV	26
VRC03	IGHV1-2	IGHJ1	16	VRRGSCDYCGDFPWQY	16
ACS202	IGHV3-30	IGHJ6	24	AKDRLGRPWNIGGRLVYYYYGMDV	24
BG505.M27.19.G	IGHV1-69	IGHJ6	26	ARDPEIVSSVAASWDEADHQYYYMDV	26
CH04	IGHV3-20	IGHJ2	26	ARGTDYTIDDQGIRYQGSGTFWYFDV	26
CH03	IGHV3-20	IGHJ2	26	ARGTDYTIDDQGIFYKGSGTFWYFDL	26
CH02	IGHV3-20	IGHJ2	26	ARGTDYTIDDQGRFYQGSGTFWYFDF	26
CH01	IGHV3-20	IGHJ2	26	ARGTDYTIDDAGIHYQGSGTFWYFDL	26
QA013.53	IGHV1-46	IGHJ4	10	ATYGATGEVY	10
QA013.3	IGHV1-46	IGHJ4	10	ATYGATGEVY	10
CH44	IGHV3-66	IGHJ2	10	ARGVASFFEL	10
CH28	IGHV3-66	IGHJ2	10	ARGIASFFDV	10
CH27	IGHV3-66	IGHJ2	10	ARGLASLFDL	10
IOMA	IGHV1-2	IGHJ6	19	AREMFDSSADWSPWRGMVA	19
DH270.IA4	IGHV1-2	IGHJ4	20	ARGGWIGLYYDSSGYPNFDY	20
DH270.IA3	IGHV1-2	IGHJ4	20	ARGGWIGLYVDYSGYPNFDS	20
DH270.IA2	IGHV1-2	IGHJ4	20	ATGGWIGLYYDSSGYPNFDY	20
DH270.IA1	IGHV1-2	IGHJ4	20	VTGGWISPYYDSSYYPNFDH	20
DH270.6	IGHV1-2	IGHJ4	20	TTGGWISLYYDSSYYPNFDH	20
DH270.5	IGHV1-2	IGHJ4	20	VTGAWISDYYDSSYYPNFDH	20
DH270.4	IGHV1-2	IGHJ4	20	VTGGWISPYYDSSYYPNFDH	20
DH270.3	IGHV1-2	IGHJ4	20	ARGGWISLYVDYSYYPNFDS	20
DH270.1	IGHV1-2	IGHJ4	20	TTGGWIGLYSDTSGYPNFDY	20
DH270.2	IGHV1-2	IGHJ4	20	AKAGYIALYVDYSGYPNFNS	20
12A21	IGHV1-2	IGHJ2	15	ARDESGDDLKWHLHP	15
BF520.1	IGHV1-2	IGHJ4	20	ARGPFPNYYGPGSYWGGLDF	20
PGT124	IGHV4-59	IGHJ6	26	ATARRGQRIYGVVSFGEFFYYYYMDV	26
PGT123	IGHV4-59	IGHJ6	26	ARALHGKRIYGIVALGELFTYFYMDV	26
PGT121	IGHV4-59	IGHJ6	26	ARTLHGRRIYGIVAFNEWFTYFYMDV	26
PG9	IGHV3-33	IGHJ6	30	VREAGGPDYRNGYNYYDFYDGYYNYHYMDV	30
PG16	IGHV3-33	IGHJ6	30	AREAGGPIWHDDVKYYDFNDGYYNYHYMDV	30
PGDM1404	IGHV1-8	IGHJ4	34	VRGAKFRLRHDATYDYWNDLLWADDRDYVTQLDL	34
PGDM1406	IGHV1-8	IGHJ6	33	VKGQKFRLTEWADYNEFGLVAAQKGDYVTQLDV	33
PGDM1403	IGHV1-8	IGHJ6	33	VKGSKFRLREWADYNEWGLVSAQHGDYVTQLGI	33
vFP5.01	IGHV4-31	IGHJ4	9	TREGNYRAY	9
12A12	IGHV1-2	IGHJ2	15	ARDGSGDDTSWHLDP	15
PGT158	IGHV3-30	IGHJ6	28	AKDGEEHEVPQLHSWSGRNLYHYTGVDV	28
PGT157	IGHV3-30	IGHJ6	28	AKDGEEHEVPQLHSWSGRNLYHYTGVDI	28
PGT156	IGHV3-30	IGHJ6	28	AKDGEEHKVPQLHSWSGRNLYHYTGFDV	28
PGT155	IGHV3-30	IGHJ6	28	AKDGEEHKVPQLHSWSGRNLYHYTGFDV	28
PGT154	IGHV3-30	IGHJ6	28	ARNIEEFSVPQFDSWSGRSYYHYFGMDV	28
PGT153	IGHV3-30	IGHJ6	28	ARDRDGYGPPQIQTWSGRYLHLYSGIDA	28
PGT152	IGHV3-30	IGHJ6	28	ARMFQESGPPRFDSWSGRNYYYYSGMDV	28
PGT151	IGHV3-30	IGHJ6	28	ARMFQESGPPRLDRWSGRNYYYYSGMDV	28
PGT144	IGHV1-8	IGHJ6	34	TGGSKHRLRDYVLYDDYGLINQQEWNDYLEFLDV	34
PGT143	IGHV1-8	IGHJ6	34	TRGSKHRLRDYVLYDDYGLINYQEWNDYLEFLDV	34
PGT142	IGHV1-8	IGHJ6	34	TRGSKHRLRDYVLYDDYGLINYQEWNDYLEFLDV	34
PGT141	IGHV1-8	IGHJ6	34	TRGSKHRLRDYVLYDDYGLINYQEWNDYLEFLDV	34
PGDM1405	IGHV1-8	IGHJ6	34	VRGAKFRLRHDATYDYYNDLLWADDRDYVTQLDL	34
PGDM1402	IGHV1-8	IGHJ6	34	AKGSKHRLRDYALYDDIGALQWAVDVDYLSTLEF	34
PGDM1401	IGHV1-8	IGHJ6	34	ARGSKHRLRDYVMYDDYGALQWAVYVDYLSNLDV	34
PGDM1400	IGHV1-8	IGHJ6	34	AKGSKHRLRDYALYDDDGALNWAVDVDYLSNLEF	34
PCT64-35S	IGHV3-15	IGHJ6	25	MTGVERGDFWSDDYSQHYNTYLIDV	25
PCT64-35O	IGHV3-15	IGHJ6	25	MTGVEAGDFWSDEYSQHYNTYLIDV	25
PCT64-35N	IGHV3-15	IGHJ6	25	MTGVEAGDFWSDEYSQHYNTYLIDV	25
PCT64-35K	IGHV3-15	IGHJ6	25	MTGVEAGDFWSDEYSQHYNTYLIDV	25
PCT64-35I	IGHV3-15	IGHJ6	25	MTGVERGGFWSDEYSQHWDPYLIDV	25
PCT64-35H	IGHV3-15	IGHJ6	25	MTGVERGDFWSDDYSQHYNTYLIDV	25
PCT64-35G	IGHV3-15	IGHJ6	25	MTGVEKGDFWSDDYSQHYNTYLIDV	25
PCT64-35F	IGHV3-15	IGHJ6	25	MTGVEKGDFWSDDYSQHYNTYLIDV	25
PCT64-35E	IGHV3-15	IGHJ6	25	MTGVEKGDFWSDDYSQHYNTYLIDV	25
PCT64-35D	IGHV3-15	IGHJ6	25	MTGVEKGDFWSDDYSQHYNTYLIDV	25
PCT64-35C	IGHV3-15	IGHJ6	25	MTGVEKGDFWSDDYSQHYNTYLIDV	25
PCT64-35B	IGHV3-15	IGHJ6	25	MTGVEKGDFWSDDYSQHYNTYLIDV	25
PCT64-24H	IGHV3-15	IGHJ6	25	MTGVETGDFWSDDYSQHYNSYLIDV	25
PCT64-24G	IGHV3-15	IGHJ6	25	MTGVETGDFWSDDYSQHYNSYLIDV	25
PCT64-24F	IGHV3-15	IGHJ6	25	MTGVETGDFWSDEYSQHYDPYLIDV	25
PCT64-18F	IGHV3-15	IGHJ6	25	MTGVETGDFWSDYYAQYYDPYLIDV	25
PCT64-18D	IGHV3-15	IGHJ6	25	MTGVETGDFWSDYYAQYYDPYLIDV	25
PCT64-18C	IGHV3-15	IGHJ6	25	MTGVETGDFWSDDYANYYDPYLIDV	25
PCT64-18B	IGHV3-15	IGHJ6	25	MTGVETKDFWGDDYGDYYDHYFIDV	25
PCT64-35M	IGHV3-15	IGHJ6	25	NTGVEWYDFWSDEYSQEETKYFKDV	25
PCT64-24E	IGHV3-15	IGHJ6	25	NTGVESYDFWSDDYSQYDYTYLSDV	25
PCT64-24B	IGHV3-15	IGHJ6	25	NTGVESYDFWSDDYSQYQYKYFWDV	25
PCT64-24A	IGHV3-15	IGHJ6	25	NTGVESYDFWSDDYSQYQYKYFWDV	25
1393A	IGHV1-69	IGHJ4	15	ARSRGHYFDTRVFEG	15
1361	IGHV1-69	IGHJ4	15	ARSRDHFFDTRVFQG	15
PGT145	IGHV1-8	IGHJ3	33	LTGSKHRLRDYFLYNEYGPNYEEWGDYLATLDV	33
vFP7.05	IGHV1-24	IGHJ2	11	SRLRLYWYFDV	11
vFP7.04	IGHV1-24	IGHJ2	11	SRLRLYWYFDV	11
vFP1.01	IGHV1-24	IGHJ2	11	TRLRNYWYFDV	11
VRC26.25	IGHV3-30	IGHJ3	38	AKDLREDECEEWWSDYYDFGKQLPCAKSRGGLVGIADN	38
VRC26.06	IGHV3-30	IGHJ3	38	ARDLRELECEEWTLYNYYDFGSRGPCVDPRGVAGSFDV	38
BG505.M27.12.G	IGHV1-69-2	IGHJ1	8	ATDGRFGY	8
BG505.M27.68.G	IGHV5-51	IGHJ4	13	ARLGGDGNNYFDF	13
vFP20.01	IGHV1-24	IGHJ6	11	SRLKLLGYFDV	11
vFP16.02	IGHV1-24	IGHJ6	11	TRLRYFGYFDV	11
BG505.M27.50.G	IGHV5-51	IGHJ4	15	TRIYTDGVGASYFDS	15
VRC-PG19	IGHV1-2	IGHJ1	13	ARMGAAREWDFQY	13
BG505.M27.63.G	IGHV5-51	IGHJ4	11	ARQHPDGPYDY	11
BG505.M27.69.G	IGHV5-51	IGHJ4	11	ARVSGTSDFDY	11
VRC26.31	IGHV3-30	IGHJ3	39	VRDRQEDECEEWWSDYYNFGRELPCRKFRGPGLAGIFDI	39
VRC26.30	IGHV3-30	IGHJ3	39	VRDRQEDECEEWWSDYYNFGRELPCRKFRGQGLAGIFDI	39
VRC26.29	IGHV3-30	IGHJ3	39	VRDRQEDECVEWWSDYYNFGRELPCSKFRGLGLAGIFDI	39
VRC26.22	IGHV3-30	IGHJ3	39	VRDRQEDECVEWWSDYYNFGRELPCSKFRGLGLAGIFDI	39
VRC26.28	IGHV3-30	IGHJ3	39	VRDRQEDECVEWWSDYYNFGRELPCSKFRGLGLAGIFDI	39
VRC26.27	IGHV3-30	IGHJ3	39	VRDQREDECEEWWSDYYDFGKELPCRKFRGLGLAGIFDI	39
VRC26.26	IGHV3-30	IGHJ3	39	VRDQREDECEEWWSDYYDFGKELPCRKFRGLGLAGIFDV	39
VRC26.21	IGHV3-30	IGHJ3	39	VRDRQEDECEEWWSDYYAFGRGGPCRKYHGQGLAGIFDI	39
VRC26.20	IGHV3-30	IGHJ3	39	VRDQREDECEERWSDYYHFGRVLPCRKYRGLGLAGVFDI	39
VRC26.09	IGHV3-30	IGHJ3	39	VKDQREDECEEWWSDYYDFGRELPCRKSRGLGLAGIFDM	39
VRC26.08	IGHV3-30	IGHJ3	39	VRDQREDECEEWWSDYYDFGRELPCRKFRGLGLAGIFDI	39
VRC26.33	IGHV3-30	IGHJ3	37	ARDQRYYECEEWASDYYDFGREQPCQDPRGVVGIFDI	37
VRC26.05	IGHV3-30	IGHJ3	37	ARDQRYYECEEWASDYYDFGREQPCLDPRGVVGIFDL	37
VRC26.32	IGHV3-30	IGHJ3	37	VKDLRELECEEWTSDYYDFGRPQPCIDPRGVSGISAM	37
VRC26.11	IGHV3-30	IGHJ3	37	VKDMRELECEEWASDYYDFGKPQPCLDRRGVSGISAW	37
VRC26.24	IGHV3-30	IGHJ3	37	AKDLGGIKNDEWGTDYYDISVSYPVQDPRAVAGIFDV	37
VRC26.23	IGHV3-30	IGHJ3	37	AKDLREYECEEWRSDYYDFGRDQPCIDSQGVVGILDI	37
VRC26.19	IGHV3-30	IGHJ3	37	ARDSREYECELWTSDYYDFGKPQPCIDTRDVGGLFDM	37
VRC26.18	IGHV3-30	IGHJ3	37	ARDMREMECEEWASDYYDFGRSGPCRDFRGVVGVFDI	37
VRC26.17	IGHV3-30	IGHJ3	37	ARDMREMECEEWASDYYDFGRPGPCRDLRGVVGTFDI	37
VRC26.16	IGHV3-30	IGHJ3	37	ARDVREMECEEWASDYYDFGRGGPCRDFRGVVGILDI	37
VRC26.14	IGHV3-30	IGHJ3	37	ARDVREMECEEWASDYYDFGRGGPCRDFRGVVGILDI	37
CH106	IGHV4-61	IGHJ4	15	ASLPRGQLVNAYFRN	15
CH104	IGHV4-61	IGHJ4	15	ASLPRGQLVNAYFRN	15
CH103	IGHV4-61	IGHJ4	15	ASLPRGQLVNAYFRN	15
VRC26.15	IGHV3-30	IGHJ3	37	ARDLREYECELWASDYYDFGKPQPCEDPRGVVGTSDI	37
VRC26.12	IGHV3-30	IGHJ3	37	ARDLRESECEEWESDYYDFGKKGPCVKPRGVAGGLDL	37
VRC26.10	IGHV3-30	IGHJ3	37	AKDMREYECEYWTSDYYDFGRPQPCIDRRGVVGIFDM	37
VRC26.02	IGHV3-30	IGHJ3	37	AKDIREYECEYWTSDYYDFGRPQPCIDSRGVVGTFDV	37
VRC26.07	IGHV3-30	IGHJ3	37	AKDLREDECEEWWSDYYDFGKKLPCRKSRGVAGVFDK	37
VRC26.04	IGHV3-30	IGHJ3	37	AKDLREDECEEWWSDYYDFGKQLPCRKSRGVAGIFDK	37
VRC26.03	IGHV3-30	IGHJ3	37	AKDLREDECEEWWSDYYDFGKQLPCRKSRGVAGIFDG	37
VRC26.01	IGHV3-30	IGHJ3	37	AKDVGDYKSDEWGTEYYDISISYPIQDPRAMVGAFDL	37
CH105	IGHV4-61	IGHJ4	15	ASLPRGQLVNAFFDN	15
3881	IGHV4-59	IGHJ3	15	ARISVVVLPAVFPDI	15
VRC-PG04b	IGHV1-2	IGHJ2	16	ARQKFERGGQGWYFDL	16
VRC-PG04	IGHV1-2	IGHJ2	16	ARQKFYTGGQGWYFDL	16
N49P6	IGHV1-2	IGHJ2	22	VRDRANGSGRRRFESVNWFLDL	22
HK20	IGHV1-69	IGHJ3	15	ARASYSSSSPYAFDI	15
CH235.9	IGHV1-46	IGHJ4	15	VRNVGTAGSLLHYDH	15
CH235.12	IGHV1-46	IGHJ4	15	VRNVGTAGSLLHYDH	15
CH235	IGHV1-46	IGHJ4	15	ARNVATEGSLLHYDY	15
VRC40.04	IGHV1-2	IGHJ4	15	GRVVDGFNAAGPLEF	15
VRC40.03	IGHV1-2	IGHJ4	15	GRVVDGFNAAGPLEF	15
VRC40.01	IGHV1-2	IGHJ4	15	GRVVDGFNAAGPLEF	15
VRC40.02	IGHV1-2	IGHJ4	15	GRVVDGFNAAGPLEF	15
VRC-CH34	IGHV1-2	IGHJ4	15	ARAQKRGRSEWAYAH	15
VRC-CH33	IGHV1-2	IGHJ4	15	ARAQKRARSEWAYAH	15
VRC-CH32	IGHV1-2	IGHJ4	15	ARAQKRGRSEWAYAH	15
VRC-CH30	IGHV1-2	IGHJ4	15	ARAQKRGRSEWAYAH	15
7K3	IGHV1-18	IGHJ4	16	AKGLLRDGSSTWLPHL	16
7B9	IGHV1-18	IGHJ4	16	AKGLLRDGSSTWLPYL	16
4O20	IGHV1-18	IGHJ4	16	AKGLLRDGSSTWLPYL	16
35O22	IGHV1-18	IGHJ4	16	AKGLLRDGSSTWLPYL	16
2N5	IGHV1-18	IGHJ4	16	ARGLLRDGSSTWLPYL	16
13I10	IGHV1-18	IGHJ4	16	AKGLLRDGPSTWLPHL	16
10M6	IGHV1-18	IGHJ4	16	AKGLLRDGSSTWLPHL	16
10J4	IGHV1-18	IGHJ4	16	AKGLLRDGSSTWLPHL	16
4121	IGHV1-18	IGHJ4	16	AISPLQLERLEDYFDY	16
3791	IGHV1-18	IGHJ4	16	VRVRDNEQGDYGQLDL	16
PGC14	IGHV1-69-2	IGHJ5	15	AAGAVGADSGSWFDP	15
1357	IGHV1-2	IGHJ4	17	VRRAVLTALPPRYYFDF	17
2558	IGHV5-51	IGHJ4	16	ARLGFEGDYSGSFFDY	16
VRC34.01	IGHV1-2	IGHJ6	15	ARDKYYGNEAVGMDV	15
N6	IGHV1-2	IGHJ6	15	ARDRSYGDSSWALDA	15
BG505.M27.1.G	IGHV1-18	IGHJ4	17	ASVSYTNSWDEVAYFEY	17
VRC-PG20	IGHV1-2	IGHJ1	15	ARRMRSQDREWDFQH	15
VRC-CH31	IGHV1-2	IGHJ1	15	ARAQKRGRSEWAYAH	15
15e	IGHV4-39	IGHJ6	17	ASQVYRPYFYSYYGMDV	17
BG505.M27.46.G	IGHV1-69	IGHJ4	17	ARDSGLTIFGAGGGLGY	17
BG505.M27.37.G	IGHV1-69	IGHJ4	17	ARSGAGYAYGSGRYFVH	17
4025	IGHV5-51	IGHJ6	17	AILGFWGANRGGGGMDV	17
CH12	IGHV1-69	IGHJ6	17	ATAYEASGLSYYYYMDD	17
3869	IGHV1-69-2	IGHJ4	16	ATSHCPGGSCSSSFDF	16
3694	IGHV5-51	IGHJ1	17	VRLGHSDIGTSSGDVHN	17
VRC06b	IGHV1-2	IGHJ1	17	VRKGPSCPHCGDFHWQH	17
VRC06	IGHV1-2	IGHJ5	17	VRRGSSCPHCGDFHFEH	17
PGZL1.H4K3	IGHV1-69	IGHJ3	17	AREGEGWFGRPLRAFEF	17
PGZL1	IGHV1-69	IGHJ3	17	AREGEGWFGKPLRAFEF	17
1B2530	IGHV1-46	IGHJ5	18	ARAEAASDSHSRPIMFDH	18
3906	IGHV5-51	IGHJ3	17	ATMTITIGEEFANAFDI	17
2557	IGHV5-51	IGHJ3	17	TRLYLFEGAQSSNAFDL	17
2219	IGHV5-51	IGHJ3	17	ARLGGDYEDSGADAFDF	17
BG505.M27.25.G	IGHV1-69	IGHJ5	18	AREYTTLFGTITDNWFDP	18
561	IGHV1-46	IGHJ6	18	ARDPFGDRAPHYNYHMDV	18
8ANC195	IGHV1-69	IGHJ4	22	TTTSTYDKWSGLHHDGVMAFSS	22
8ANC134	IGHV1-46	IGHJ6	18	ARDGLGEVAPAYLYGIDA	18
8ANC131	IGHV1-46	IGHJ6	18	ARDGLGEVAPDYRYGIDV	18
NIH45-46	IGHV1-2	IGHJ2	18	TRGKYCTARDYYNWDFEH	18
1NC9	IGHV1-46	IGHJ4	21	ARQDSDFHDGHGHTLRGMFDS	21
3074	IGHV4-59	IGHJ3	21	ARDFGEYHYDGRGFQCEGFDL	21
CH98	IGHV3-30	IGHJ4	21	VKERGRHRTRDTLEFGRFFDS	21
b13	IGHV3-30	IGHJ4	21	ARDIGLKGEHYDILTAYGPDY	21
HJ16	IGHV3-30	IGHJ2	21	VKDQTIFHKNGAVDFFSYFDL	21
PGDM12	IGHV3-11	IGHJ3	21	ARVAAGPMDQYYFDTTSAFDI	21
PGDM11	IGHV3-11	IGHJ3	21	ARVAVGPMDSYYHDTTSAFDI	21
N49P7	IGHV1-2	IGHJ2	21	VRDRSNGSGKRFESSNWFLDL	21
7H6	IGHV3-15	IGHJ1	22	ARTGKYYDFWSGYPPGEEYFQD	22
10E8	IGHV3-15	IGHJ1	22	ARTGKYYDFWSGYPPGEEYFQD	22
PGT126	IGHV4-38-2	IGHJ5	21	ARFDGEVLVYHDWPKPAWVDL	21
PGT125	IGHV4-38-2	IGHJ5	21	ARFDGEVLVYNHWPKPAWVDL	21
VRC41.02	IGHV4-39	IGHJ4	21	TRHHVRVRDYWSGPPHYYFDY	21
VRC41.01	IGHV4-39	IGHJ4	21	ARHHVRVRDYWSGPPHYFFDY	21
DH563	IGHV4-39	IGHJ4	21	VRHVVRIRDYWSGPPHYYFDA	21
QA013.4	IGHV1-18	IGHJ6	21	ARDGLWAGSQNNLFSYYGMDV	21
BG505.M27.42.G	IGHV1-69	IGHJ6	21	ARGEILEMAMEGECCYYYMDV	21
2158	IGHV1-69	IGHJ6	23	ARDKSDVVVVTSIRPAYYYGMDV	23
QA013.2	IGHV3-7	IGHJ5	21	AREAYHLVYDDRIPRGNWFDP	21
PGT131	IGHV4-39	IGHJ5	21	VRSGGDILYYIEWQKPHWFYP	21
PGT130	IGHV4-39	IGHJ5	21	VRSGGDILYYYEWQKPHWFSP	21
PGT128	IGHV4-39	IGHJ5	21	ARFGGEVLRYTDWPKPAWVDL	21
PGT127	IGHV4-39	IGHJ5	21	ARFGGEVLVYRDWPKPAWVDL	21
m66.6	IGHV5-51	IGHJ6	23	ARQNHYGSGSYFYRTAYYYAMDV	23
m66	IGHV5-51	IGHJ6	23	ARQNHYGSGSYFYRTAYYYAMDV	23
10E8v4	IGHV3-15	IGHJ1	22	ARTGKYYDFWSGYPPGEEYFQD	22
VRC13	IGHV1-69	IGHJ2	23	ARERGRHFEPKNRDNLEGKFFDL	23
DH511.5	IGHV3-15	IGHJ6	23	TRDEGAPVTRFLEWGSYYYYMAV	23
DH511.4	IGHV3-15	IGHJ6	23	TRDEGAPVTRFLEWGSYYYYMAV	23
DH511.2	IGHV3-15	IGHJ6	23	TMDEGTPVTRFLEWGYFYYYMAV	23
DH511.12P	IGHV3-15	IGHJ6	23	TADEGAPILRFFEWGYYNYYMDV	23
DH511.11P	IGHV3-15	IGHJ6	23	TADEGAPILRFFEWGYYNYYMDV	23
48d	IGHV1-69-2	IGHJ3	12	AADPWELNAFNV	12
3904	IGHV3-30	IGHJ4	12	AKAGEGVGVMDA	12
HGN194	IGHV5-51	IGHJ4	12	ARLDGDYADFDS	12
BG505.M27.49.G	IGHV5-51	IGHJ3	12	ARVDGHRGVFDI	12
BG505.M27.48.G	IGHV5-51	IGHJ3	12	AHITGDMGAFDF	12
3019	IGHV5-51	IGHJ3	12	ARVEGDWGALDL	12
PCDN-38B	IGHV4-34	IGHJ5	22	ARGGRKVYHAYWTGYVNNCFDP	22
PCDN-38A	IGHV4-34	IGHJ5	22	ARGGRKVYHPYWTGYVNNCFDP	22
3BNC60	IGHV1-2	IGHJ2	12	ARQRSDFWDFDV	12
3BNC117	IGHV1-2	IGHJ2	12	ARQRSDYWDFDV	12
VRC38.14	IGHV3-13	IGHJ6	18	VRGPTSGWWYHQYYGLDV	18
VRC38.12	IGHV3-13	IGHJ6	18	VRGPMSGWWYHDYYGLDA	18
VRC38.11	IGHV3-13	IGHJ6	18	VRGPTSGWWYHDYYGLDA	18
VRC38.10	IGHV3-13	IGHJ6	18	VKGPMSGWWYHDYYGLDV	18
VRC38.08	IGHV3-13	IGHJ6	18	VRGPTSGWWYHDYYGLDV	18
VRC38.03	IGHV3-13	IGHJ6	18	VKGPASGWWYHDYYGLYV	18
VRC38.13	IGHV3-13	IGHJ6	18	IRGPESGWFYHYYFGLGV	18
VRC38.06	IGHV3-13	IGHJ6	18	IRGPESGWFYHYYFGLGV	18
VRC38.07	IGHV3-13	IGHJ6	18	VRGPESGWFYHYYWGLGA	18
VRC38.01	IGHV3-13	IGHJ6	18	VRGPESGWFYHYYWGLGV	18
VRC38.09	IGHV3-13	IGHJ6	18	VKGPSSGWWYHYYFGLHL	18
VRC38.05	IGHV3-13	IGHJ6	18	ARGPSSGWHLHYYFGMGL	18
VRC38.04	IGHV3-13	IGHJ6	18	ARGPSSGWHLHYYFGMGL	18
VRC38.02	IGHV3-13	IGHJ6	18	ARGPSSGWHLHYYFGMGL	18
VRC18	IGHV1-2	IGHJ5	12	ARGFAGYEWSFI	12
gVRC-H1dC38-VRC01L-KF306060	IGHV1-2	IGHJ5	12	ARGFGGSDWSFL	12
4022	IGHV5-51	IGHJ5	14	ARTGGPEGGGWFEP	14
697-D	IGHV1-69	IGHJ4	14	ATSGVGLHFGYFDY	14
PCDN-33A	IGHV4-34	IGHJ5	22	ARGGRKICYDYWCGYVNNCFDT	22
BG505.M27.47.G	IGHV3-21	IGHJ3	14	SRDRNTLFGVVSPS	14
b12	IGHV1-3	IGHJ6	20	ARVGPYSWDDSPQDNYYMDV	20
PGDM21	IGHV4-34	IGHJ6	20	ARRTFWKSDYTGYYHFHMDV	20
830A	IGHV4-34	IGHJ6	20	ARAPSGYPGVSLYQYYGLDV	20
BG505.M27.61.G	IGHV5-51	IGHJ4	20	ARLGVVCSGGDCYSQGHFDY	20
VRC02	IGHV1-2	IGHJ2	14	TRGKNCDYNWDFEH	14
VRC01	IGHV1-2	IGHJ2	14	TRGKNCDYNWDFEH	14
gVRC-H1dC38-VRC01L-GU980702	IGHV1-2	IGHJ2	14	TRGKNCDYNWDFEH	14
QA013.32	IGHV1-46	IGHJ4	20	GRARRLSPVSSTMRTPPPDS	20
QA013.19	IGHV1-46	IGHJ4	20	GRSLRLSPNAFTMRTPPPDY	20
BG505.M27.34.G	IGHV1-69-2	IGHJ3	20	TTLGPREDCINRQCPNAFDI	20
SF12	IGHV4-61	IGHJ5	23	ARLGPGGIFDRWTGHYGDKWLDP	23
SF5	IGHV4-61	IGHJ5	23	ARLGPGGIFDRWTGHYGDKWLDP	23
561_01_18	IGHV1-46	IGHJ6	18	ARDPFGDRAPHYNYHMDV	18
N49P7	IGHV1-02	IGHJ2	21	VRDRSNGSGKRFESSNWFLDL	21
N49P6	IGHV1-02	IGHJ2	22	VRDRANGSGRRRFESVNWFLDL	22
LN01	IGHV4-39	IGHJ2	20	VRMPSHGFWSGYFSYWYFDL	20
PGZL1	IGHV1-69	IGHJ3	17	AREGEGWFGKPLRAFEF	17
PGZL1.H4K3	IGHV1-69	IGHJ3	17	AREGEGWFGRPLRAFEF	17
VRC33.01	IGHV4-34	IGHJ4	16	ARGKRYSASYSNYFGV	16
VRC40.01	IGHV1-2	IGHJ4	15	GRVVDGFNAAGPLEF	15
VRC40.02	IGHV1-2	IGHJ4	15	GRVVDGFNAAGPLEF	15
VRC40.03	IGHV1-2	IGHJ4	15	GRVVDGFNAAGPLEF	15
VRC40.04	IGHV1-2	IGHJ4	15	GRVVDGFNAAGPLEF	15
SF3	IGHV4-59	IGHJ5	23	GRVGPGGLFDRWRGYHGHKWVDA	23
SF5	IGHV4-59	IGHJ5	23	ARLGPGGIFDRWTGHYGDKWLDP	23
SF7	IGHV4-59	IGHJ5	23	GRVGPGGLFDRWRGYHGHKWVDA	23
SF8	IGHV4-59	IGHJ5	23	ARLGPGGLFDRYTGYHGRKWLDA	23
SF2	IGHV4-59	IGHJ5	23	ARLGPGGLFDRYTGYHGRKWLDA	23
SF10	IGHV4-59	IGHJ5	23	GRVGPGGLFDRWTGYHGHKWVDA	23
SF12	IGHV4-59	IGHJ5	23	ARLGPGGIFDRWTGHYGDKWLDP	23
PCIN063 71G	IGHV1-02	IGHJ5	15	TRDASRDDRAWRLDP	15
PCIN063 71H	IGHV1-02	IGHJ5	15	ARDSSREETNWWLDP	15
BG505.01	IGHV1-18	IGHJ4	17	ASVSYTNSWDEVAYFEY	17
BG505.12	IGHV1-69	IGHJ1	8	ATDGRFGY	8
BG505.19	IGHV1-69	IGHJ6	26	ARDPEIVSSVAASWDEADHQYYYMDV	26
BG505.25	IGHV1-69	IGHJ5	18	AREYTTLFGTITDNWFDP	18
BG505.34	IGHV1-69-2	IGHJ3	20	TTLGPREDCINRQCPNAFDI	20
BG505.37	IGHV1-69	IGHJ4	17	ARSGAGYAYGSGRYFVH	17
BG505.42	IGHV1-69	IGHJ6	21	ARGEILEMAMEGECCYYYMDV	21
BG505.46	IGHV1-69	IGHJ4	17	ARDSGLTIFGAGGGLGY	17
BG505.47	IGHV3-21	IGHJ3	14	SRDRNTLFGVVSPS	14
BG505.48	IGHV5-51	IGHJ3	12	AHITGDMGAFDF	12
BG505.49	IGHV5-51	IGHJ3	12	ARVDGHRGVFDI	12
BG505.50	IGHV5-51	IGHJ4	15	TRIYTDGVGASYFDS	15
BG505.52	IGHV5-51	IGHJ3	20	ARQREDCSDGTCYSDFAFDI	20
BG505.56	IGHV5-51	IGHJ5	20	ARLDEDCSDGVCYSGNWFDP	20
BG505.61	IGHV5-51	IGHJ4	20	ARLGVVCSGGDCYSQGHFDY	20
BG505.63	IGHV5-51	IGHJ4	11	ARQHPDGPYDY	11
BG505.68	IGHV5-51	IGHJ4	13	ARLGGDGNNYFDF	13
BG505.69	IGHV5-51	IGHJ4	11	ARVSGTSDFDY	11
561_01_35	IGHV1-2	IGHV4	16	ARDRPSVGSGWYPGSD	16
561_09_03	IGHV1-69	IGHV2	17	AREGGSPVAAIYWFFDV	17
561_01_05	IGHV4-4	IGHV2	17	VRDRPGILIGAVPRFDF	17
561_01_18	IGHV1-46	IGHV6	18	ARDPFGDRAPHYNYHMDV	18
561_01_21	IGHV1-46	IGHV6	18	ARDPFGDMYPHYNYHMDV	18
561_01_33	IGHV1-46	IGHV6	18	ARDPFGDMYPHYNYHMDV	18
561_01_54	IGHV1-46	IGHV6	18	ARDPFGDMYPHYNSHMDV	18
561_01_55	IGHV1-46	IGHV6	18	ARDPFGDMYPHYNYHMDV	18
561_02_10	IGHV1-46	IGHV6	18	ARDPFGNMYPHYNYHMDV	18
561_02_22	IGHV1-46	IGHV6	18	ARDPFGDMYPHYNYHMDV	18
561_02_27	IGHV1-46	IGHV6	18	ARDPFGDMYPHYNYHMDV	18
561_02_47	IGHV1-46	IGHV6	18	ARDPFGDMYPHYNYHMDV	18
561_03_59	IGHV1-46	IGHV6	18	ARDPFGDRAPHYNYHMDV	18
561_05_18	IGHV1-46	IGHV6	18	ARDPFGDMYPHYNYHMDV	18
561_08_10	IGHV1-46	IGHV6	18	ARDPFGDRAPHYNYHMDV	18
561_09_23	IGHV1-46	IGHV6	18	ARDPFGERAPHYNYHMDV	18
561_10_07	IGHV1-46	IGHV6	18	ARDPFGDRAPHYNYHMDV	18
561_08_52	IGHV1-46	IGHV6	18	ARDPLGEKSPAYSHHMDV	18
561_09_89	IGHV1-46	IGHV6	18	ARDPLGEKSPAYSHHMDV	18
561_09_71	IGHV1-46	IGHV6	21	ARDSFGETFRHSGDQPYQMDV	21
561_01_23	IGHV1-46	IGHV6	20	ARDSFGETFRGHDQPYQMDV	20
561_01_29	IGHV1-46	IGHV6	20	ARDSFGETFRGHDQPYQMDL	20
561_02_12	IGHV1-46	IGHV6	20	ARDPFGETFRGHDQPYRMDV	20
561_02_21	IGHV1-46	IGHV6	20	ARDPFGETFRGREQPYQMDV	20
561_03_07	IGHV1-46	IGHV6	20	ARDPFGETFRGHDQPYRMDV	20
561_03_78	IGHV1-46	IGHV6	20	ARDPFGETFRGHDQPYQMDV	20
561_01_30	IGHV3-30	IGHV6	21	VKDGEGVDYGDYTAYYYYMDV	21
561_01_50	IGHV3-13	IGHV6	23	TRGEAPYDFWGGHLDYHYFYMDI	23
561_01_02	IGHV5-51	IGHV3	17	ARPLCQGDVTCINAFDI	17
561_02_17	IGHV5-51	IGHV3	17	ARPFCQGDVTCINAFDI	17
561_02_32	IGHV4-34	IGHV6	10	VRYYPLHMDV	10
561_08_24	IGHV1-69	IGHV6	14	AVGSNVNGFFHMDH	14
561_02_73	IGHV1-69	IGHV6	24	VRGGDVVGGSVDLTETDYYYQMDV	24
561_05_16	IGHV1-18	IGHV4	20	ARDLNYPFCTETTCYETLAY	20
561_05_75	IGHV1-2	IGHV6	24	ARAKTATMFDIIRNPKSGNNYMDA	24
561_05_54	IGHV1-69	IGHV4	17	EGRYKYGSSSTSGPFDS	17
561_05_11	IGHV1-69	IGHV4	17	VGRYKYRSASTSGPFDS	17
561_02_33	IGHV1-69	IGHV4	16	VARYKYQHGNSGPFDS	16
561_05_02	IGHV1-69	IGHV3	15	ARNTISINGDDAFDI	15
561_05_44	IGHV1-69	IGHV6	26	ARSSLVTVMDYEAEELEESHYYYMDV	26
561_06_44	IGHV1-69	IGHV6	26	ARGSVDTVLEFETERLEENYYYYMDV	26
561_05_83	IGHV3-23	IGHV4	11	ARGPLLRFFDL	11
561_06_09	IGHV3-23	IGHV4	12	TKDQGLLRAHDY	12
561_05_65	IGHV3-23	IGHV4	19	ASILTAQISTFITDVGFLH	19
561_05_09	IGHV3-30	IGHV4	15	AKDKAPRARKQGFDF	15
561_06_69	IGHV3-30-3	IGHV4	13	ARGGFTYGLIFDY	13
561_05_23	IGHV4-34	IGHV5	17	AGTKRVANRPKGGWFDT	17
561_05_10	IGHV4-34	IGHV5	15	ARLRAKNGYVDWFDP	15
561_07_60	IGHV4-34	IGHV4	12	AGRLAGTRNFNS	12
561_07_83	IGHV4-34	IGHV4	16	ARGPKGPRPFGGPADQ	16
561_07_14	IGHV1-69	IGHV6	26	ARGSVDTVMEFGAGRWEENYFYYADV	26
561_07_07	IGHV3-23	IGHV4	19	ASVLAAQISTFITDVGFLH	19
561_05_78	IGHV1-69	IGHV6	32	ATDGGAGAISITAADNPFDYDYSDYSYYLMDV	32
561_07_10	IGHV3-7	IGHV4	16	VRYFDSRASEARLFDF	16
561_05_25	IGHV3-11	IGHV3	19	ARDRRQVLFKTGAGDAFSM	19
561_09_01	IGHV1-69	IGHV4	20	ARSAAPRFRLDASGLGNLPH	20
