# Supplementary material for: B cell repertoire sequencing of HIV-1 pediatric elite-neutralizers identifies multiple broadly neutralizing antibody clonotypes
Source: Front Immunol. 2024 Feb 16;15:1272493. doi: 10.3389/fimmu.2024.1272493 (PMC10905035; doi:10.3389/fimmu.2024.1272493)
Supplement: Supplementary file 10 [file Table_8.xlsx]

## Sheet: Twin HIV data
Supplimentary Table 8A: Sequences from monozygotic twinsmapped to known HIV mAbs
combination	total	common	ratio
330_2015,330_2016	848	9	1.06132
329_2016,330_2018	48387	25	0.0516668
329_2018,330_2018	64563	210	0.325264
329_2015,329_2018	17557	98	0.558182
329_2018,330_2016	17290	13	0.075188
329_2015,329_2016	1276	18	1.41066
329_2015,330_2015	1202	7	0.582363
330_2016,330_2018	48247	87	0.180322
329_2018,330_2015	17119	177	1.03394
329_2016,330_2016	921	21	2.28013
329_2016,330_2015	928	7	0.75431
329_2015,330_2018	48353	333	0.688685
330_2015,330_2018	48305	22	0.0455439
329_2015,330_2016	1171	45	3.84287
329_2016,329_2018	17366	15	0.0863757

## Sheet: Briney et.al
Supplimentary Table 8B: Sequences from Briney et.al mapped to known HIV mAbs
combination	total	common	ratio
326651327059	79066	1189	1.50381
326650326780	54367	559	1.0282
326780326907	30813	614	1.99266
326650327059	114847	2522	2.19597
316188327059	84773	1106	1.30466
327059,D103	74956	1062	1.41683
326907,D103	35155	819	2.32968
316188326907	45056	779	1.72896
326780327059	70890	581	0.81958
326650326907	75742	1583	2.08999
326650,D103	58496	977	1.6702
326651326780	17410	402	2.30902
316188326651	31572	648	2.05245
316188,D103	27434	549	2.00117
316188326780	23049	387	1.67903
326650326651	62609	1101	1.75853
326907327059	92066	1804	1.95946
326780,D103	13179	396	3.00478
326651326907	39377	834	2.11799
316188326650	68410	924	1.35068
326651,D103	21761	598	2.74803
